# Supplementary material for: Investigating the Evolution of Ingroup Favoritism Using a Minimal Group Interaction Paradigm: The Effects of Inter- and Intragroup Interdependence
Source: PLoS One. 2016 Nov 16;11(11):e0165974. doi: 10.1371/journal.pone.0165974 (PMC5113042; doi:10.1371/journal.pone.0165974)
Supplement: S2 File — (CSV) [file pone.0165974.s002.csv]

	game	id	roundno	equalitycondition	normcondition	groupness	tokenstoingroup	tokenstooutgroup	tokenstoself	roundcat	ingroupfav	selfgiving
1	ECG024SD2	1023	8	equalstatus	competition	group	0	0	1	1	0.5	0.25
2	ECG024SD2	1023	16	equalstatus	competition	group	0	1	0	2	0.375	0
3	ECG024SD2	1023	24	equalstatus	competition	group	0	0	1	3	0.857142857142857	0.125
4	ECG024SD2	1023	32	equalstatus	competition	group	1	0	0	4	1	0.75
5	ECG024SD2	1023	40	equalstatus	competition	group	0	1	0	5	0.25	0
6	ECG024SD2	1024	8	equalstatus	competition	group	0	0	1	1	0.857142857142857	0.125
7	ECG024SD2	1024	16	equalstatus	competition	group	0	1	0	2	0.625	0
8	ECG024SD2	1024	24	equalstatus	competition	group	1	0	0	3	0.75	0
9	ECG024SD2	1024	32	equalstatus	competition	group	1	0	0	4	0.875	0
10	ECG024SD2	1024	40	equalstatus	competition	group	1	0	0	5	0.875	0
11	ECG024SD2	1025	8	equalstatus	competition	group	1	0	0	1	0.666666666666667	0.25
12	ECG024SD2	1025	16	equalstatus	competition	group	1	0	0	2	0.666666666666667	0.25
13	ECG024SD2	1025	24	equalstatus	competition	group	0	1	0	3	0.5	0.5
14	ECG024SD2	1025	32	equalstatus	competition	group	0	0	1	4	1	0.375
15	ECG024SD2	1025	40	equalstatus	competition	group	0	0	1	5	0.5	0.25
16	ECG024SD2	1026	8	equalstatus	competition	group	0	1	0	1	0.5	0
17	ECG024SD2	1026	16	equalstatus	competition	group	0	1	0	2	0.75	0
18	ECG024SD2	1026	24	equalstatus	competition	group	0	1	0	3	0	0
19	ECG024SD2	1026	32	equalstatus	competition	group	1	0	0	4	0.375	0
20	ECG024SD2	1026	40	equalstatus	competition	group	1	0	0	5	1	0
21	ECG024SD2	1027	8	equalstatus	competition	group	0	1	0	1	0.571428571428571	0.125
22	ECG024SD2	1027	16	equalstatus	competition	group	1	0	0	2	0.857142857142857	0.125
23	ECG024SD2	1027	24	equalstatus	competition	group	1	0	0	3	1	0
24	ECG024SD2	1027	32	equalstatus	competition	group	1	0	0	4	1	0.125
25	ECG024SD2	1027	40	equalstatus	competition	group	1	0	0	5	1	0
26	ECG024SD2	1028	8	equalstatus	competition	group	0	1	0	1	0.25	0
27	ECG024SD2	1028	16	equalstatus	competition	group	0	1	0	2	0.25	0
28	ECG024SD2	1028	24	equalstatus	competition	group	0	1	0	3	0.25	0
29	ECG024SD2	1028	32	equalstatus	competition	group	0	1	0	4	0.5	0
30	ECG024SD2	1028	40	equalstatus	competition	group	1	0	0	5	0.375	0
31	ECG024SD2	1029	8	equalstatus	competition	group	0	1	0	1	0.5	0
32	ECG024SD2	1029	16	equalstatus	competition	group	0	1	0	2	0.142857142857143	0.125
33	ECG024SD2	1029	24	equalstatus	competition	group	1	0	0	3	0.75	0
34	ECG024SD2	1029	32	equalstatus	competition	group	1	0	0	4	0.75	0
35	ECG024SD2	1029	40	equalstatus	competition	group	1	0	0	5	0.857142857142857	0.125
36	ECG024SD2	1030	8	equalstatus	competition	group	0	1	0	1	0	0
37	ECG024SD2	1030	16	equalstatus	competition	group	0	1	0	2	0.375	0
38	ECG024SD2	1030	24	equalstatus	competition	group	0	1	0	3	0.375	0
39	ECG024SD2	1030	32	equalstatus	competition	group	1	0	0	4	0.5	0
40	ECG024SD2	1030	40	equalstatus	competition	group	0	1	0	5	0.125	0
41	ECG024SD2	1031	8	equalstatus	competition	group	0	0	1	1	0.285714285714286	0.125
42	ECG024SD2	1031	16	equalstatus	competition	group	0	1	0	2	0.428571428571429	0.125
43	ECG024SD2	1031	24	equalstatus	competition	group	0	1	0	3	0.285714285714286	0.125
44	ECG024SD2	1031	32	equalstatus	competition	group	0	1	0	4	0.428571428571429	0.125
45	ECG024SD2	1031	40	equalstatus	competition	group	0	1	0	5	0.428571428571429	0.125
46	ECG024SD2	1032	8	equalstatus	competition	group	1	0	0	1	0.875	0
47	ECG024SD2	1032	16	equalstatus	competition	group	1	0	0	2	0.625	0
48	ECG024SD2	1032	24	equalstatus	competition	group	1	0	0	3	0.5	0
49	ECG024SD2	1032	32	equalstatus	competition	group	0	1	0	4	0.5	0
50	ECG024SD2	1032	40	equalstatus	competition	group	0	1	0	5	0.125	0
51	ECG024SD2	1033	8	equalstatus	competition	group	0	1	0	1	0.5	0
52	ECG024SD2	1033	16	equalstatus	competition	group	0	1	0	2	0.625	0
53	ECG024SD2	1033	24	equalstatus	competition	group	1	0	0	3	0.5	0
54	ECG024SD2	1033	32	equalstatus	competition	group	0	1	0	4	0.25	0
55	ECG024SD2	1033	40	equalstatus	competition	group	0	1	0	5	0	0
56	ECG024SD2	1034	8	equalstatus	competition	group	1	0	0	1	0.75	0
57	ECG024SD2	1034	16	equalstatus	competition	group	1	0	0	2	0.875	0
58	ECG024SD2	1034	24	equalstatus	competition	group	1	0	0	3	0.375	0
59	ECG024SD2	1034	32	equalstatus	competition	group	1	0	0	4	0.875	0
60	ECG024SD2	1034	40	equalstatus	competition	group	0	1	0	5	0.333333333333333	0.25
61	ECG024SD2	1035	8	equalstatus	competition	group	0	1	0	1	0.25	0
62	ECG024SD2	1035	16	equalstatus	competition	group	0	1	0	2	0.125	0
63	ECG024SD2	1035	24	equalstatus	competition	group	1	0	0	3	0.125	0
64	ECG024SD2	1035	32	equalstatus	competition	group	0	1	0	4	0.125	0
65	ECG024SD2	1035	40	equalstatus	competition	group	0	1	0	5	0	0
66	ECG024SD2	1036	8	equalstatus	competition	group	0	1	0	1	0.875	0
67	ECG024SD2	1036	16	equalstatus	competition	group	1	0	0	2	0.875	0
68	ECG024SD2	1036	24	equalstatus	competition	group	1	0	0	3	0.5	0
69	ECG024SD2	1036	32	equalstatus	competition	group	1	0	0	4	0.5	0
70	ECG024SD2	1036	40	equalstatus	competition	group	1	0	0	5	1	0
71	ECG025JT	1517	8	equalstatus	competition	group	0	1	0	1	0.625	0
72	ECG025JT	1517	16	equalstatus	competition	group	0	1	0	2	0.25	0
73	ECG025JT	1517	24	equalstatus	competition	group	1	0	0	3	0.375	0
74	ECG025JT	1517	32	equalstatus	competition	group	1	0	0	4	1	0.125
75	ECG025JT	1517	40	equalstatus	competition	group	1	0	0	5	0.875	0
76	ECG025JT	1518	8	equalstatus	competition	group	1	0	0	1	0.25	0
77	ECG025JT	1518	16	equalstatus	competition	group	1	0	0	2	0.375	0
78	ECG025JT	1518	24	equalstatus	competition	group	0	1	0	3	0.25	0
79	ECG025JT	1518	32	equalstatus	competition	group	0	1	0	4	0.5	0
80	ECG025JT	1518	40	equalstatus	competition	group	1	0	0	5	0.125	0
81	ECG025JT	1519	8	equalstatus	competition	group	1	0	0	1	0.375	0
82	ECG025JT	1519	16	equalstatus	competition	group	0	1	0	2	0.5	0
83	ECG025JT	1519	24	equalstatus	competition	group	1	0	0	3	0.5	0
84	ECG025JT	1519	32	equalstatus	competition	group	1	0	0	4	0.375	0
85	ECG025JT	1519	40	equalstatus	competition	group	0	1	0	5	0.375	0
86	ECG025JT	1520	8	equalstatus	competition	group	0	1	0	1	0.5	0
87	ECG025JT	1520	16	equalstatus	competition	group	1	0	0	2	0.5	0
88	ECG025JT	1520	24	equalstatus	competition	group	0	1	0	3	0.375	0
89	ECG025JT	1520	32	equalstatus	competition	group	0	1	0	4	0.5	0
90	ECG025JT	1520	40	equalstatus	competition	group	0	0	1	5	0.5	0.25
91	ECG025JT	1521	8	equalstatus	competition	group	0	1	0	1	0.857142857142857	0.125
92	ECG025JT	1521	16	equalstatus	competition	group	0	1	0	2	0.25	0
93	ECG025JT	1521	24	equalstatus	competition	group	1	0	0	3	0.375	0
94	ECG025JT	1521	32	equalstatus	competition	group	0	1	0	4	0.375	0
95	ECG025JT	1521	40	equalstatus	competition	group	0	1	0	5	0.5	0
96	ECG025JT	1522	8	equalstatus	competition	group	1	0	0	1	0.625	0
97	ECG025JT	1522	16	equalstatus	competition	group	0	1	0	2	0.375	0
98	ECG025JT	1522	24	equalstatus	competition	group	0	1	0	3	0.25	0
99	ECG025JT	1522	32	equalstatus	competition	group	1	0	0	4	0.375	0
100	ECG025JT	1522	40	equalstatus	competition	group	1	0	0	5	0.375	0
101	ECG025JT	1523	8	equalstatus	competition	group	0	1	0	1	0.25	0
102	ECG025JT	1523	16	equalstatus	competition	group	0	1	0	2	0.5	0
103	ECG025JT	1523	24	equalstatus	competition	group	1	0	0	3	0.75	0
104	ECG025JT	1523	32	equalstatus	competition	group	0	1	0	4	0.25	0
105	ECG025JT	1523	40	equalstatus	competition	group	0	1	0	5	0.625	0
106	ECG025JT	1524	8	equalstatus	competition	group	1	0	0	1	0.625	0
107	ECG025JT	1524	16	equalstatus	competition	group	0	1	0	2	0.25	0
108	ECG025JT	1524	24	equalstatus	competition	group	1	0	0	3	0.625	0
109	ECG025JT	1524	32	equalstatus	competition	group	1	0	0	4	0.875	0
110	ECG025JT	1524	40	equalstatus	competition	group	0	1	0	5	0.625	0
111	ECG025JT	1525	8	equalstatus	competition	group	1	0	0	1	0.375	0
112	ECG025JT	1525	16	equalstatus	competition	group	0	1	0	2	0.375	0
113	ECG025JT	1525	24	equalstatus	competition	group	1	0	0	3	0.625	0
114	ECG025JT	1525	32	equalstatus	competition	group	0	1	0	4	0.625	0
115	ECG025JT	1525	40	equalstatus	competition	group	1	0	0	5	0.875	0
116	ECG025JT	1526	8	equalstatus	competition	group	0	1	0	1	0.125	0
117	ECG025JT	1526	16	equalstatus	competition	group	0	1	0	2	0.375	0
118	ECG025JT	1526	24	equalstatus	competition	group	0	1	0	3	0.5	0
119	ECG025JT	1526	32	equalstatus	competition	group	1	0	0	4	0.5	0
120	ECG025JT	1526	40	equalstatus	competition	group	1	0	0	5	0.75	0
121	ECG025JT	1527	8	equalstatus	competition	group	1	0	0	1	0.25	0
122	ECG025JT	1527	16	equalstatus	competition	group	0	1	0	2	0.5	0
123	ECG025JT	1527	24	equalstatus	competition	group	0	1	0	3	0.375	0
124	ECG025JT	1527	32	equalstatus	competition	group	1	0	0	4	0.5	0
125	ECG025JT	1527	40	equalstatus	competition	group	1	0	0	5	0.75	0
126	ECG025JT	1528	8	equalstatus	competition	group	1	0	0	1	0.375	0
127	ECG025JT	1528	16	equalstatus	competition	group	0	1	0	2	0.375	0
128	ECG025JT	1528	24	equalstatus	competition	group	1	0	0	3	0.5	0
129	ECG025JT	1528	32	equalstatus	competition	group	0	1	0	4	0.5	0
130	ECG025JT	1528	40	equalstatus	competition	group	0	1	0	5	0.5	0
131	ECG025JT	1529	8	equalstatus	competition	group	0	1	0	1	0.375	0
132	ECG025JT	1529	16	equalstatus	competition	group	0	1	0	2	0.625	0
133	ECG025JT	1529	24	equalstatus	competition	group	1	0	0	3	0.5	0
134	ECG025JT	1529	32	equalstatus	competition	group	0	1	0	4	0.571428571428571	0.125
135	ECG025JT	1529	40	equalstatus	competition	group	0	1	0	5	0.75	0
136	ECG025JT	1530	8	equalstatus	competition	group	1	0	0	1	0.5	0
137	ECG025JT	1530	16	equalstatus	competition	group	1	0	0	2	0.75	0
138	ECG025JT	1530	24	equalstatus	competition	group	0	1	0	3	0.375	0
139	ECG025JT	1530	32	equalstatus	competition	group	0	1	0	4	0.5	0
140	ECG025JT	1530	40	equalstatus	competition	group	0	1	0	5	0.5	0
141	ECG026SS	675	8	equalstatus	competition	group	1	0	0	1	0.75	0
142	ECG026SS	675	16	equalstatus	competition	group	1	0	0	2	1	0
143	ECG026SS	675	24	equalstatus	competition	group	1	0	0	3	1	0.125
144	ECG026SS	675	32	equalstatus	competition	group	1	0	0	4	1	0.375
145	ECG026SS	675	40	equalstatus	competition	group	1	0	0	5	1	0.25
146	ECG026SS	676	8	equalstatus	competition	group	1	0	0	1	0.75	0
147	ECG026SS	676	16	equalstatus	competition	group	0	1	0	2	0.5	0.75
148	ECG026SS	676	24	equalstatus	competition	group	1	0	0	3	1	0
149	ECG026SS	676	32	equalstatus	competition	group	1	0	0	4	1	0
150	ECG026SS	676	40	equalstatus	competition	group	1	0	0	5	1	0
151	ECG026SS	677	8	equalstatus	competition	group	1	0	0	1	0.75	0
152	ECG026SS	677	16	equalstatus	competition	group	0	1	0	2	0.25	0
153	ECG026SS	677	24	equalstatus	competition	group	1	0	0	3	1	0
154	ECG026SS	677	32	equalstatus	competition	group	1	0	0	4	1	0
155	ECG026SS	677	40	equalstatus	competition	group	1	0	0	5	0.875	0
156	ECG026SS	678	8	equalstatus	competition	group	1	0	0	1	0.75	0
157	ECG026SS	678	16	equalstatus	competition	group	1	0	0	2	1	0.75
158	ECG026SS	678	24	equalstatus	competition	group	1	0	0	3	1	0
159	ECG026SS	678	32	equalstatus	competition	group	1	0	0	4	1	0.25
160	ECG026SS	678	40	equalstatus	competition	group	1	0	0	5	1	0.125
161	ECG026SS	679	8	equalstatus	competition	group	0	1	0	1	0.5	0
162	ECG026SS	679	16	equalstatus	competition	group	1	0	0	2	0.142857142857143	0.125
163	ECG026SS	679	24	equalstatus	competition	group	1	0	0	3	0.833333333333333	0.25
164	ECG026SS	679	32	equalstatus	competition	group	1	0	0	4	1	0
165	ECG026SS	679	40	equalstatus	competition	group	1	0	0	5	1	0
166	ECG026SS	680	8	equalstatus	competition	group	0	1	0	1	0.5	0
167	ECG026SS	680	16	equalstatus	competition	group	1	0	0	2	0.6	0.375
168	ECG026SS	680	24	equalstatus	competition	group	1	0	0	3	0.75	0
169	ECG026SS	680	32	equalstatus	competition	group	1	0	0	4	1	0
170	ECG026SS	680	40	equalstatus	competition	group	1	0	0	5	1	0
171	ECG026SS	681	8	equalstatus	competition	group	0	1	0	1	0.5	0
172	ECG026SS	681	16	equalstatus	competition	group	0	1	0	2	0.75	0
173	ECG026SS	681	24	equalstatus	competition	group	0	0	1	3	0.714285714285714	0.125
174	ECG026SS	681	32	equalstatus	competition	group	0	0	1	4	0.6	0.375
175	ECG026SS	681	40	equalstatus	competition	group	1	0	0	5	0.666666666666667	0.25
176	ECG026SS	682	8	equalstatus	competition	group	0	1	0	1	0.25	0
177	ECG026SS	682	16	equalstatus	competition	group	0	1	0	2	0.142857142857143	0.125
178	ECG026SS	682	24	equalstatus	competition	group	1	0	0	3	0.625	0
179	ECG026SS	682	32	equalstatus	competition	group	1	0	0	4	1	0.125
180	ECG026SS	682	40	equalstatus	competition	group	1	0	0	5	0.666666666666667	0.25
181	ECG026SS	683	8	equalstatus	competition	group	1	0	0	1	0.75	0
182	ECG026SS	683	16	equalstatus	competition	group	1	0	0	2	0.833333333333333	0.25
183	ECG026SS	683	24	equalstatus	competition	group	1	0	0	3	0.857142857142857	0.125
184	ECG026SS	683	32	equalstatus	competition	group	1	0	0	4	0.875	0
185	ECG026SS	683	40	equalstatus	competition	group	1	0	0	5	1	0
186	ECG026SS	684	8	equalstatus	competition	group	0	1	0	1	0.75	0
187	ECG026SS	684	16	equalstatus	competition	group	1	0	0	2	1	0
188	ECG026SS	684	24	equalstatus	competition	group	1	0	0	3	1	0
189	ECG026SS	684	32	equalstatus	competition	group	1	0	0	4	1	0
190	ECG026SS	684	40	equalstatus	competition	group	1	0	0	5	1	0
191	ECG026SS	685	8	equalstatus	competition	group	1	0	0	1	0.375	0
192	ECG026SS	685	16	equalstatus	competition	group	0	1	0	2	0.5	0
193	ECG026SS	685	24	equalstatus	competition	group	1	0	0	3	0.25	0
194	ECG026SS	685	32	equalstatus	competition	group	0	1	0	4	0	0
195	ECG026SS	685	40	equalstatus	competition	group	1	0	0	5	0.875	0
196	ECG026SS	686	8	equalstatus	competition	group	0	1	0	1	0.5	0
197	ECG026SS	686	16	equalstatus	competition	group	0	1	0	2	0.25	0
198	ECG026SS	686	24	equalstatus	competition	group	1	0	0	3	0.75	0
199	ECG026SS	686	32	equalstatus	competition	group	1	0	0	4	0.875	0
200	ECG026SS	686	40	equalstatus	competition	group	0	1	0	5	0.875	0
201	ECG026SS	687	8	equalstatus	competition	group	1	0	0	1	1	0
202	ECG026SS	687	16	equalstatus	competition	group	0	1	0	2	0.857142857142857	0.125
203	ECG026SS	687	24	equalstatus	competition	group	1	0	0	3	0.5	0
204	ECG026SS	687	32	equalstatus	competition	group	1	0	0	4	0.375	0
205	ECG026SS	687	40	equalstatus	competition	group	0	1	0	5	0.625	0
206	ECG026SS	688	8	equalstatus	competition	group	0	0	1	1	0.8	0.375
207	ECG026SS	688	16	equalstatus	competition	group	1	0	0	2	1	0.75
208	ECG026SS	688	24	equalstatus	competition	group	1	0	0	3	1	0
209	ECG026SS	688	32	equalstatus	competition	group	0	0	1	4	1	0.25
210	ECG026SS	688	40	equalstatus	competition	group	0	0	1	5	1	0.25
211	ECG028AC	1377	8	equalstatus	competition	group	1	0	0	1	0.375	0
212	ECG028AC	1377	16	equalstatus	competition	group	1	0	0	2	0.714285714285714	0.125
213	ECG028AC	1377	24	equalstatus	competition	group	0	1	0	3	0.875	0
214	ECG028AC	1377	32	equalstatus	competition	group	1	0	0	4	0.857142857142857	0.125
215	ECG028AC	1377	40	equalstatus	competition	group	1	0	0	5	0.857142857142857	0.125
216	ECG028AC	1378	8	equalstatus	competition	group	0	1	0	1	0.428571428571429	0.125
217	ECG028AC	1378	16	equalstatus	competition	group	1	0	0	2	0.285714285714286	0.125
218	ECG028AC	1378	24	equalstatus	competition	group	1	0	0	3	0.375	0
219	ECG028AC	1378	32	equalstatus	competition	group	1	0	0	4	0.375	0
220	ECG028AC	1378	40	equalstatus	competition	group	1	0	0	5	0.75	0
221	ECG028AC	1379	8	equalstatus	competition	group	1	0	0	1	0.25	0
222	ECG028AC	1379	16	equalstatus	competition	group	0	1	0	2	0.428571428571429	0.125
223	ECG028AC	1379	24	equalstatus	competition	group	0	0	1	3	0.428571428571429	0.125
224	ECG028AC	1379	32	equalstatus	competition	group	0	1	0	4	0.142857142857143	0.125
225	ECG028AC	1379	40	equalstatus	competition	group	0	1	0	5	0.5	0.25
226	ECG028AC	1380	8	equalstatus	competition	group	0	1	0	1	0.375	0
227	ECG028AC	1380	16	equalstatus	competition	group	0	1	0	2	0.375	0
228	ECG028AC	1380	24	equalstatus	competition	group	1	0	0	3	0.25	0
229	ECG028AC	1380	32	equalstatus	competition	group	0	1	0	4	0.5	0
230	ECG028AC	1380	40	equalstatus	competition	group	1	0	0	5	0.25	0
231	ECG028AC	1381	8	equalstatus	competition	group	1	0	0	1	0.625	0
232	ECG028AC	1381	16	equalstatus	competition	group	1	0	0	2	0.625	0
233	ECG028AC	1381	24	equalstatus	competition	group	0	1	0	3	0.5	0
234	ECG028AC	1381	32	equalstatus	competition	group	0	0	1	4	0.75	0.5
235	ECG028AC	1381	40	equalstatus	competition	group	0	0	1	5	1	0.875
236	ECG028AC	1382	8	equalstatus	competition	group	0	1	0	1	0.625	0
237	ECG028AC	1382	16	equalstatus	competition	group	0	1	0	2	0.285714285714286	0.125
238	ECG028AC	1382	24	equalstatus	competition	group	1	0	0	3	0.714285714285714	0.125
239	ECG028AC	1382	32	equalstatus	competition	group	0	1	0	4	0.375	0
240	ECG028AC	1382	40	equalstatus	competition	group	1	0	0	5	0.333333333333333	0.25
241	ECG028AC	1383	8	equalstatus	competition	group	0	0	1	1	0	1
242	ECG028AC	1383	16	equalstatus	competition	group	0	0	1	2	0	1
243	ECG028AC	1383	24	equalstatus	competition	group	0	0	1	3	0	1
244	ECG028AC	1383	32	equalstatus	competition	group	0	0	1	4	0	1
245	ECG028AC	1383	40	equalstatus	competition	group	0	0	1	5	0	1
246	ECG028AC	1384	8	equalstatus	competition	group	0	1	0	1	0.625	0
247	ECG028AC	1384	16	equalstatus	competition	group	0	1	0	2	0.375	0
248	ECG028AC	1384	24	equalstatus	competition	group	1	0	0	3	0.75	0
249	ECG028AC	1384	32	equalstatus	competition	group	1	0	0	4	0.285714285714286	0.125
250	ECG028AC	1384	40	equalstatus	competition	group	0	1	0	5	0.125	0
251	ECG028AC	1385	8	equalstatus	competition	group	1	0	0	1	0.75	0
252	ECG028AC	1385	16	equalstatus	competition	group	1	0	0	2	0.75	0
253	ECG028AC	1385	24	equalstatus	competition	group	1	0	0	3	0.875	0
254	ECG028AC	1385	32	equalstatus	competition	group	1	0	0	4	1	0
255	ECG028AC	1385	40	equalstatus	competition	group	1	0	0	5	1	0
256	ECG028AC	1386	8	equalstatus	competition	group	1	0	0	1	1	0
257	ECG028AC	1386	16	equalstatus	competition	group	0	1	0	2	0.5	0
258	ECG028AC	1386	24	equalstatus	competition	group	1	0	0	3	0.5	0
259	ECG028AC	1386	32	equalstatus	competition	group	0	1	0	4	0.714285714285714	0.125
260	ECG028AC	1386	40	equalstatus	competition	group	1	0	0	5	0.571428571428571	0.125
261	ECG028AC	1387	8	equalstatus	competition	group	0	1	0	1	0.25	0
262	ECG028AC	1387	16	equalstatus	competition	group	1	0	0	2	0.375	0
263	ECG028AC	1387	24	equalstatus	competition	group	1	0	0	3	0.375	0
264	ECG028AC	1387	32	equalstatus	competition	group	0	0	1	4	0.166666666666667	0.25
265	ECG028AC	1387	40	equalstatus	competition	group	0	0	1	5	0.333333333333333	0.625
266	ECG028AC	1388	8	equalstatus	competition	group	0	1	0	1	0.375	0
267	ECG028AC	1388	16	equalstatus	competition	group	0	1	0	2	0.5	0
268	ECG028AC	1388	24	equalstatus	competition	group	1	0	0	3	0.5	0
269	ECG028AC	1388	32	equalstatus	competition	group	1	0	0	4	0.625	0
270	ECG028AC	1388	40	equalstatus	competition	group	0	1	0	5	0.625	0
271	ECG028AC	1389	8	equalstatus	competition	group	1	0	0	1	0.5	0
272	ECG028AC	1389	16	equalstatus	competition	group	0	1	0	2	0.625	0
273	ECG028AC	1389	24	equalstatus	competition	group	1	0	0	3	0.75	0
274	ECG028AC	1389	32	equalstatus	competition	group	0	1	0	4	0.25	0
275	ECG028AC	1389	40	equalstatus	competition	group	1	0	0	5	0.625	0
276	ECG028AC	1390	8	equalstatus	competition	group	0	1	0	1	0.5	0
277	ECG028AC	1390	16	equalstatus	competition	group	0	1	0	2	0.571428571428571	0.125
278	ECG028AC	1390	24	equalstatus	competition	group	0	1	0	3	0.375	0
279	ECG028AC	1390	32	equalstatus	competition	group	1	0	0	4	0.625	0
280	ECG028AC	1390	40	equalstatus	competition	group	1	0	0	5	0.428571428571429	0.125
281	ECG029AC	814	8	equalstatus	competition	group	1	0	0	1	1	0
282	ECG029AC	814	16	equalstatus	competition	group	1	0	0	2	1	0
283	ECG029AC	814	24	equalstatus	competition	group	1	0	0	3	1	0
284	ECG029AC	814	32	equalstatus	competition	group	1	0	0	4	1	0
285	ECG029AC	814	40	equalstatus	competition	group	1	0	0	5	1	0
286	ECG029AC	815	8	equalstatus	competition	group	1	0	0	1	0.875	0
287	ECG029AC	815	16	equalstatus	competition	group	1	0	0	2	1	0
288	ECG029AC	815	24	equalstatus	competition	group	1	0	0	3	1	0.375
289	ECG029AC	815	32	equalstatus	competition	group	0	0	1	4	1	0.125
290	ECG029AC	815	40	equalstatus	competition	group	0	0	1	5	1	0.75
291	ECG029AC	816	8	equalstatus	competition	group	1	0	0	1	1	0
292	ECG029AC	816	16	equalstatus	competition	group	1	0	0	2	1	0
293	ECG029AC	816	24	equalstatus	competition	group	1	0	0	3	0.875	0
294	ECG029AC	816	32	equalstatus	competition	group	1	0	0	4	1	0
295	ECG029AC	816	40	equalstatus	competition	group	1	0	0	5	1	0
296	ECG029AC	817	8	equalstatus	competition	group	1	0	0	1	0.75	0
297	ECG029AC	817	16	equalstatus	competition	group	1	0	0	2	0.625	0
298	ECG029AC	817	24	equalstatus	competition	group	1	0	0	3	0.875	0
299	ECG029AC	817	32	equalstatus	competition	group	1	0	0	4	0.75	0
300	ECG029AC	817	40	equalstatus	competition	group	0	1	0	5	0.75	0
301	ECG029AC	818	8	equalstatus	competition	group	1	0	0	1	0.75	0
302	ECG029AC	818	16	equalstatus	competition	group	1	0	0	2	0.875	0
303	ECG029AC	818	24	equalstatus	competition	group	1	0	0	3	0.833333333333333	0.25
304	ECG029AC	818	32	equalstatus	competition	group	1	0	0	4	1	0
305	ECG029AC	818	40	equalstatus	competition	group	0	0	1	5	1	0.375
306	ECG029AC	819	8	equalstatus	competition	group	1	0	0	1	1	0
307	ECG029AC	819	16	equalstatus	competition	group	0	1	0	2	0.375	0
308	ECG029AC	819	24	equalstatus	competition	group	1	0	0	3	0.625	0
309	ECG029AC	819	32	equalstatus	competition	group	1	0	0	4	0.75	0
310	ECG029AC	819	40	equalstatus	competition	group	1	0	0	5	1	0
311	ECG029AC	820	8	equalstatus	competition	group	1	0	0	1	0.5	0
312	ECG029AC	820	16	equalstatus	competition	group	1	0	0	2	0.5	0
313	ECG029AC	820	24	equalstatus	competition	group	0	1	0	3	0.75	0
314	ECG029AC	820	32	equalstatus	competition	group	0	1	0	4	0.142857142857143	0.125
315	ECG029AC	820	40	equalstatus	competition	group	1	0	0	5	0.625	0
316	ECG029AC	821	8	equalstatus	competition	group	1	0	0	1	0.75	0
317	ECG029AC	821	16	equalstatus	competition	group	1	0	0	2	1	0
318	ECG029AC	821	24	equalstatus	competition	group	0	0	1	3	0	1
319	ECG029AC	821	32	equalstatus	competition	group	0	0	1	4	0	1
320	ECG029AC	821	40	equalstatus	competition	group	0	0	1	5	0	1
321	ECG029AC	822	8	equalstatus	competition	group	0	1	0	1	0.75	0
322	ECG029AC	822	16	equalstatus	competition	group	1	0	0	2	0.5	0
323	ECG029AC	822	24	equalstatus	competition	group	1	0	0	3	0.833333333333333	0.25
324	ECG029AC	822	32	equalstatus	competition	group	1	0	0	4	0.875	0
325	ECG029AC	822	40	equalstatus	competition	group	1	0	0	5	1	0
326	ECG029AC	823	8	equalstatus	competition	group	1	0	0	1	1	0
327	ECG029AC	823	16	equalstatus	competition	group	1	0	0	2	1	0
328	ECG029AC	823	24	equalstatus	competition	group	1	0	0	3	1	0
329	ECG029AC	823	32	equalstatus	competition	group	1	0	0	4	1	0
330	ECG029AC	823	40	equalstatus	competition	group	1	0	0	5	1	0.125
331	ECG029AC	824	8	equalstatus	competition	group	1	0	0	1	1	0
332	ECG029AC	824	16	equalstatus	competition	group	1	0	0	2	1	0
333	ECG029AC	824	24	equalstatus	competition	group	1	0	0	3	1	0
334	ECG029AC	824	32	equalstatus	competition	group	1	0	0	4	1	0
335	ECG029AC	824	40	equalstatus	competition	group	1	0	0	5	1	0
336	ECG029AC	825	8	equalstatus	competition	group	1	0	0	1	1	0
337	ECG029AC	825	16	equalstatus	competition	group	1	0	0	2	0.25	0
338	ECG029AC	825	24	equalstatus	competition	group	0	0	1	3	0	1
339	ECG029AC	825	32	equalstatus	competition	group	0	0	1	4	0	1
340	ECG029AC	825	40	equalstatus	competition	group	0	0	1	5	0	1
341	ECG029AC	826	8	equalstatus	competition	group	0	1	0	1	0.875	0
342	ECG029AC	826	16	equalstatus	competition	group	1	0	0	2	0.625	0
343	ECG029AC	826	24	equalstatus	competition	group	1	0	0	3	0.5	0
344	ECG029AC	826	32	equalstatus	competition	group	1	0	0	4	1	0
345	ECG029AC	826	40	equalstatus	competition	group	1	0	0	5	1	0
346	ECG029AC	827	8	equalstatus	competition	group	1	0	0	1	0.5	0
347	ECG029AC	827	16	equalstatus	competition	group	0	1	0	2	0.375	0
348	ECG029AC	827	24	equalstatus	competition	group	0	1	0	3	0	0
349	ECG029AC	827	32	equalstatus	competition	group	1	0	0	4	0.375	0
350	ECG029AC	827	40	equalstatus	competition	group	0	1	0	5	0.625	0
351	ECG030MM2	1727	8	equalstatus	competition	group	1	0	0	1	0.625	0
352	ECG030MM2	1727	16	equalstatus	competition	group	0	1	0	2	0.75	0
353	ECG030MM2	1727	24	equalstatus	competition	group	0	1	0	3	0.5	0
354	ECG030MM2	1727	32	equalstatus	competition	group	1	0	0	4	0.75	0
355	ECG030MM2	1727	40	equalstatus	competition	group	1	0	0	5	1	0
356	ECG030MM2	1728	8	equalstatus	competition	group	0	1	0	1	0.428571428571429	0.125
357	ECG030MM2	1728	16	equalstatus	competition	group	0	1	0	2	0.571428571428571	0.125
358	ECG030MM2	1728	24	equalstatus	competition	group	1	0	0	3	0.285714285714286	0.125
359	ECG030MM2	1728	32	equalstatus	competition	group	0	1	0	4	0	0.125
360	ECG030MM2	1728	40	equalstatus	competition	group	1	0	0	5	0.5	0
361	ECG030MM2	1729	8	equalstatus	competition	group	1	0	0	1	0.875	0
362	ECG030MM2	1729	16	equalstatus	competition	group	1	0	0	2	1	0
363	ECG030MM2	1729	24	equalstatus	competition	group	1	0	0	3	1	0
364	ECG030MM2	1729	32	equalstatus	competition	group	1	0	0	4	1	0
365	ECG030MM2	1729	40	equalstatus	competition	group	0	1	0	5	0.375	0
366	ECG030MM2	1730	8	equalstatus	competition	group	0	1	0	1	0	0
367	ECG030MM2	1730	16	equalstatus	competition	group	0	1	0	2	0.125	0
368	ECG030MM2	1730	24	equalstatus	competition	group	0	1	0	3	0	0
369	ECG030MM2	1730	32	equalstatus	competition	group	0	1	0	4	0	0
370	ECG030MM2	1730	40	equalstatus	competition	group	0	1	0	5	0.125	0
371	ECG030MM2	1731	8	equalstatus	competition	group	1	0	0	1	0.428571428571429	0.125
372	ECG030MM2	1731	16	equalstatus	competition	group	0	1	0	2	0.75	0
373	ECG030MM2	1731	24	equalstatus	competition	group	0	1	0	3	0.571428571428571	0.125
374	ECG030MM2	1731	32	equalstatus	competition	group	1	0	0	4	0.428571428571429	0.125
375	ECG030MM2	1731	40	equalstatus	competition	group	1	0	0	5	0.5	0
376	ECG030MM2	1732	8	equalstatus	competition	group	1	0	0	1	0.166666666666667	0.25
377	ECG030MM2	1732	16	equalstatus	competition	group	1	0	0	2	0.625	0
378	ECG030MM2	1732	24	equalstatus	competition	group	0	1	0	3	0.428571428571429	0.125
379	ECG030MM2	1732	32	equalstatus	competition	group	0	1	0	4	0.285714285714286	0.125
380	ECG030MM2	1732	40	equalstatus	competition	group	1	0	0	5	0.625	0
381	ECG030MM2	1733	8	equalstatus	competition	group	1	0	0	1	0.375	0
382	ECG030MM2	1733	16	equalstatus	competition	group	0	1	0	2	0.428571428571429	0.125
383	ECG030MM2	1733	24	equalstatus	competition	group	0	1	0	3	0.75	0
384	ECG030MM2	1733	32	equalstatus	competition	group	0	1	0	4	0.125	0
385	ECG030MM2	1733	40	equalstatus	competition	group	0	1	0	5	0.375	0
386	ECG030MM2	1734	8	equalstatus	competition	group	1	0	0	1	0.5	0
387	ECG030MM2	1734	16	equalstatus	competition	group	0	1	0	2	0.375	0
388	ECG030MM2	1734	24	equalstatus	competition	group	1	0	0	3	0.625	0
389	ECG030MM2	1734	32	equalstatus	competition	group	0	1	0	4	0.75	0
390	ECG030MM2	1734	40	equalstatus	competition	group	1	0	0	5	0.625	0
391	ECG030MM2	1735	8	equalstatus	competition	group	1	0	0	1	0.625	0
392	ECG030MM2	1735	16	equalstatus	competition	group	1	0	0	2	0.857142857142857	0.125
393	ECG030MM2	1735	24	equalstatus	competition	group	1	0	0	3	0.75	0
394	ECG030MM2	1735	32	equalstatus	competition	group	1	0	0	4	1	0
395	ECG030MM2	1735	40	equalstatus	competition	group	1	0	0	5	1	0
396	ECG030MM2	1736	8	equalstatus	competition	group	1	0	0	1	0.5	0
397	ECG030MM2	1736	16	equalstatus	competition	group	1	0	0	2	1	0
398	ECG030MM2	1736	24	equalstatus	competition	group	1	0	0	3	0.75	0
399	ECG030MM2	1736	32	equalstatus	competition	group	1	0	0	4	1	0
400	ECG030MM2	1736	40	equalstatus	competition	group	1	0	0	5	0.875	0
401	ECG030MM2	1737	8	equalstatus	competition	group	1	0	0	1	0.375	0
402	ECG030MM2	1737	16	equalstatus	competition	group	1	0	0	2	0.25	0
403	ECG030MM2	1737	24	equalstatus	competition	group	1	0	0	3	0.375	0
404	ECG030MM2	1737	32	equalstatus	competition	group	1	0	0	4	0.5	0
405	ECG030MM2	1737	40	equalstatus	competition	group	1	0	0	5	0.875	0
406	ECG030MM2	1738	8	equalstatus	competition	group	1	0	0	1	0.5	0
407	ECG030MM2	1738	16	equalstatus	competition	group	0	1	0	2	0.75	0
408	ECG030MM2	1738	24	equalstatus	competition	group	1	0	0	3	0.5	0
409	ECG030MM2	1738	32	equalstatus	competition	group	0	1	0	4	0.25	0
410	ECG030MM2	1738	40	equalstatus	competition	group	0	1	0	5	0	0
411	ECG030MM2	1739	8	equalstatus	competition	group	0	0	1	1	0.714285714285714	0.125
412	ECG030MM2	1739	16	equalstatus	competition	group	1	0	0	2	0.375	0
413	ECG030MM2	1739	24	equalstatus	competition	group	0	1	0	3	0.25	0
414	ECG030MM2	1739	32	equalstatus	competition	group	0	1	0	4	0.25	0
415	ECG030MM2	1739	40	equalstatus	competition	group	0	1	0	5	0.375	0
416	ECG030MM2	1740	8	equalstatus	competition	group	0	1	0	1	0.125	0
417	ECG030MM2	1740	16	equalstatus	competition	group	1	0	0	2	0.375	0
418	ECG030MM2	1740	24	equalstatus	competition	group	1	0	0	3	0.25	0
419	ECG030MM2	1740	32	equalstatus	competition	group	0	1	0	4	0.25	0
420	ECG030MM2	1740	40	equalstatus	competition	group	0	1	0	5	0	0
421	ECIN007JT	1545	8	equalstatus	competition	individual	1	0	0	1	0.571428571428571	0.125
422	ECIN007JT	1545	16	equalstatus	competition	individual	1	0	0	2	0.428571428571429	0.125
423	ECIN007JT	1545	24	equalstatus	competition	individual	0	1	0	3	0.5	0
424	ECIN007JT	1545	32	equalstatus	competition	individual	0	1	0	4	0.25	0
425	ECIN007JT	1545	40	equalstatus	competition	individual	1	0	0	5	0.5	0
426	ECIN007JT	1546	8	equalstatus	competition	individual	0	0	1	1	0.166666666666667	0.25
427	ECIN007JT	1546	16	equalstatus	competition	individual	0	0	1	2	0.5	0.5
428	ECIN007JT	1546	24	equalstatus	competition	individual	0	0	1	3	0	0.875
429	ECIN007JT	1546	32	equalstatus	competition	individual	0	0	1	4	0.25	0.5
430	ECIN007JT	1546	40	equalstatus	competition	individual	0	0	1	5	0.5	0.75
431	ECIN007JT	1547	8	equalstatus	competition	individual	1	0	0	1	0.5	0
432	ECIN007JT	1547	16	equalstatus	competition	individual	1	0	0	2	0.5	0
433	ECIN007JT	1547	24	equalstatus	competition	individual	0	1	0	3	0.25	0
434	ECIN007JT	1547	32	equalstatus	competition	individual	1	0	0	4	0.625	0
435	ECIN007JT	1547	40	equalstatus	competition	individual	0	1	0	5	0.25	0
436	ECIN007JT	1548	8	equalstatus	competition	individual	0	1	0	1	0.875	0
437	ECIN007JT	1548	16	equalstatus	competition	individual	0	1	0	2	0.625	0
438	ECIN007JT	1548	24	equalstatus	competition	individual	0	1	0	3	0.375	0
439	ECIN007JT	1548	32	equalstatus	competition	individual	1	0	0	4	0.625	0
440	ECIN007JT	1548	40	equalstatus	competition	individual	1	0	0	5	0.75	0
441	ECIN007JT	1549	8	equalstatus	competition	individual	1	0	0	1	0.25	0
442	ECIN007JT	1549	16	equalstatus	competition	individual	1	0	0	2	0.875	0
443	ECIN007JT	1549	24	equalstatus	competition	individual	1	0	0	3	0.5	0
444	ECIN007JT	1549	32	equalstatus	competition	individual	0	1	0	4	0.375	0
445	ECIN007JT	1549	40	equalstatus	competition	individual	0	1	0	5	0.5	0
446	ECIN007JT	1550	8	equalstatus	competition	individual	1	0	0	1	0.375	0
447	ECIN007JT	1550	16	equalstatus	competition	individual	0	1	0	2	0.375	0
448	ECIN007JT	1550	24	equalstatus	competition	individual	1	0	0	3	0.375	0
449	ECIN007JT	1550	32	equalstatus	competition	individual	0	1	0	4	0.5	0
450	ECIN007JT	1550	40	equalstatus	competition	individual	1	0	0	5	0.625	0
451	ECIN007JT	1551	8	equalstatus	competition	individual	0	1	0	1	0.125	0
452	ECIN007JT	1551	16	equalstatus	competition	individual	1	0	0	2	0.625	0
453	ECIN007JT	1551	24	equalstatus	competition	individual	0	1	0	3	0.5	0
454	ECIN007JT	1551	32	equalstatus	competition	individual	0	1	0	4	0.5	0
455	ECIN007JT	1551	40	equalstatus	competition	individual	1	0	0	5	0.5	0
456	ECIN007JT	1552	8	equalstatus	competition	individual	1	0	0	1	0.571428571428571	0.125
457	ECIN007JT	1552	16	equalstatus	competition	individual	0	0	1	2	0.857142857142857	0.125
458	ECIN007JT	1552	24	equalstatus	competition	individual	0	1	0	3	0.285714285714286	0.125
459	ECIN007JT	1552	32	equalstatus	competition	individual	0	1	0	4	0.75	0
460	ECIN007JT	1552	40	equalstatus	competition	individual	1	0	0	5	0.5	0
461	ECIN007JT	1553	8	equalstatus	competition	individual	0	1	0	1	0.625	0
462	ECIN007JT	1553	16	equalstatus	competition	individual	0	1	0	2	0.625	0
463	ECIN007JT	1553	24	equalstatus	competition	individual	0	1	0	3	0.375	0
464	ECIN007JT	1553	32	equalstatus	competition	individual	1	0	0	4	0.5	0
465	ECIN007JT	1553	40	equalstatus	competition	individual	0	1	0	5	0.375	0
466	ECIN007JT	1554	8	equalstatus	competition	individual	0	0	1	1	0.666666666666667	0.25
467	ECIN007JT	1554	16	equalstatus	competition	individual	0	1	0	2	0.142857142857143	0.125
468	ECIN007JT	1554	24	equalstatus	competition	individual	0	0	1	3	0.666666666666667	0.625
469	ECIN007JT	1554	32	equalstatus	competition	individual	0	0	1	4	0	0.875
470	ECIN007JT	1554	40	equalstatus	competition	individual	0	0	1	5	0.5	0.75
471	ECIN007JT	1555	8	equalstatus	competition	individual	0	1	0	1	0.25	0
472	ECIN007JT	1555	16	equalstatus	competition	individual	1	0	0	2	1	0.75
473	ECIN007JT	1555	24	equalstatus	competition	individual	0	0	1	3	0	0.75
474	ECIN007JT	1555	32	equalstatus	competition	individual	0	0	1	4	0	0.875
475	ECIN007JT	1555	40	equalstatus	competition	individual	0	0	1	5	0	1
476	ECIN007JT	1556	8	equalstatus	competition	individual	0	0	1	1	0	1
477	ECIN007JT	1556	16	equalstatus	competition	individual	0	0	1	2	0	1
478	ECIN007JT	1556	24	equalstatus	competition	individual	0	0	1	3	0	0.75
479	ECIN007JT	1556	32	equalstatus	competition	individual	0	0	1	4	0.5	0.75
480	ECIN007JT	1556	40	equalstatus	competition	individual	0	0	1	5	0.75	0.5
481	ECIN007JT	1557	8	equalstatus	competition	individual	0	1	0	1	0.5	0
482	ECIN007JT	1557	16	equalstatus	competition	individual	1	0	0	2	0.625	0
483	ECIN007JT	1557	24	equalstatus	competition	individual	1	0	0	3	0.6	0.375
484	ECIN007JT	1557	32	equalstatus	competition	individual	0	0	1	4	0.428571428571429	0.125
485	ECIN007JT	1557	40	equalstatus	competition	individual	0	0	1	5	0.333333333333333	0.625
486	ECIN007JT	1558	8	equalstatus	competition	individual	1	0	0	1	0.5	0
487	ECIN007JT	1558	16	equalstatus	competition	individual	0	0	1	2	0.428571428571429	0.125
488	ECIN007JT	1558	24	equalstatus	competition	individual	1	0	0	3	0.375	0
489	ECIN007JT	1558	32	equalstatus	competition	individual	0	1	0	4	0.625	0
490	ECIN007JT	1558	40	equalstatus	competition	individual	1	0	0	5	0.571428571428571	0.125
491	ECIN008AC	1989	8	equalstatus	competition	individual	0	0	1	1	0	0.625
492	ECIN008AC	1989	16	equalstatus	competition	individual	0	0	1	2	0.6	0.375
493	ECIN008AC	1989	24	equalstatus	competition	individual	0	1	0	3	0	0.75
494	ECIN008AC	1989	32	equalstatus	competition	individual	0	0	1	4	0.25	0.5
495	ECIN008AC	1989	40	equalstatus	competition	individual	0	0	1	5	0	1
496	ECIN008AC	1990	8	equalstatus	competition	individual	1	0	0	1	0.285714285714286	0.125
497	ECIN008AC	1990	16	equalstatus	competition	individual	0	1	0	2	0.142857142857143	0.125
498	ECIN008AC	1990	24	equalstatus	competition	individual	1	0	0	3	0.5	0
499	ECIN008AC	1990	32	equalstatus	competition	individual	0	1	0	4	0.25	0
500	ECIN008AC	1990	40	equalstatus	competition	individual	1	0	0	5	0.166666666666667	0.25
501	ECIN008AC	1991	8	equalstatus	competition	individual	1	0	0	1	0.375	0
502	ECIN008AC	1991	16	equalstatus	competition	individual	0	1	0	2	0.5	0
503	ECIN008AC	1991	24	equalstatus	competition	individual	1	0	0	3	0.428571428571429	0.125
504	ECIN008AC	1991	32	equalstatus	competition	individual	0	0	1	4	0.5	0.75
505	ECIN008AC	1991	40	equalstatus	competition	individual	0	1	0	5	0.4	0.375
506	ECIN008AC	1992	8	equalstatus	competition	individual	0	1	0	1	0.375	0
507	ECIN008AC	1992	16	equalstatus	competition	individual	1	0	0	2	0.625	0
508	ECIN008AC	1992	24	equalstatus	competition	individual	1	0	0	3	0.5	0
509	ECIN008AC	1992	32	equalstatus	competition	individual	0	1	0	4	0.375	0
510	ECIN008AC	1992	40	equalstatus	competition	individual	1	0	0	5	0.714285714285714	0.125
511	ECIN008AC	1993	8	equalstatus	competition	individual	0	0	1	1	0.428571428571429	0.125
512	ECIN008AC	1993	16	equalstatus	competition	individual	1	0	0	2	0.5	0.25
513	ECIN008AC	1993	24	equalstatus	competition	individual	0	1	0	3	0.625	0
514	ECIN008AC	1993	32	equalstatus	competition	individual	0	0	1	4	0.833333333333333	0.25
515	ECIN008AC	1993	40	equalstatus	competition	individual	0	0	1	5	0.285714285714286	0.125
516	ECIN008AC	1994	8	equalstatus	competition	individual	0	1	0	1	0.625	0
517	ECIN008AC	1994	16	equalstatus	competition	individual	1	0	0	2	0.625	0
518	ECIN008AC	1994	24	equalstatus	competition	individual	1	0	0	3	0.625	0
519	ECIN008AC	1994	32	equalstatus	competition	individual	0	0	1	4	1	0.75
520	ECIN008AC	1994	40	equalstatus	competition	individual	0	0	1	5	0.5	0.75
521	ECIN008AC	1995	8	equalstatus	competition	individual	1	0	0	1	0.75	0
522	ECIN008AC	1995	16	equalstatus	competition	individual	1	0	0	2	0.625	0
523	ECIN008AC	1995	24	equalstatus	competition	individual	0	1	0	3	0.5	0
524	ECIN008AC	1995	32	equalstatus	competition	individual	1	0	0	4	0.333333333333333	0.25
525	ECIN008AC	1995	40	equalstatus	competition	individual	1	0	0	5	1	0.375
526	ECIN008AC	1996	8	equalstatus	competition	individual	0	0	1	1	0.75	0.5
527	ECIN008AC	1996	16	equalstatus	competition	individual	0	0	1	2	0.5	0.75
528	ECIN008AC	1996	24	equalstatus	competition	individual	0	0	1	3	0	1
529	ECIN008AC	1996	32	equalstatus	competition	individual	0	0	1	4	0	1
530	ECIN008AC	1996	40	equalstatus	competition	individual	0	0	1	5	0	1
531	ECIN008AC	1997	8	equalstatus	competition	individual	1	0	0	1	0.5	0
532	ECIN008AC	1997	16	equalstatus	competition	individual	0	1	0	2	0.375	0
533	ECIN008AC	1997	24	equalstatus	competition	individual	0	1	0	3	0.4	0.375
534	ECIN008AC	1997	32	equalstatus	competition	individual	1	0	0	4	0.5	0.25
535	ECIN008AC	1997	40	equalstatus	competition	individual	0	0	1	5	0.75	0.5
536	ECIN008AC	1998	8	equalstatus	competition	individual	0	1	0	1	0.5	0
537	ECIN008AC	1998	16	equalstatus	competition	individual	1	0	0	2	0.375	0
538	ECIN008AC	1998	24	equalstatus	competition	individual	1	0	0	3	0.5	0
539	ECIN008AC	1998	32	equalstatus	competition	individual	1	0	0	4	0.625	0
540	ECIN008AC	1998	40	equalstatus	competition	individual	0	1	0	5	0.5	0
541	ECIN008AC	1999	8	equalstatus	competition	individual	0	1	0	1	0.333333333333333	0.25
542	ECIN008AC	1999	16	equalstatus	competition	individual	1	0	0	2	0.428571428571429	0.125
543	ECIN008AC	1999	24	equalstatus	competition	individual	1	0	0	3	0.6	0.375
544	ECIN008AC	1999	32	equalstatus	competition	individual	0	0	1	4	0.6	0.375
545	ECIN008AC	1999	40	equalstatus	competition	individual	0	0	1	5	0	0.5
546	ECIN008AC	2000	8	equalstatus	competition	individual	0	1	0	1	0.25	0
547	ECIN008AC	2000	16	equalstatus	competition	individual	0	1	0	2	0.125	0
548	ECIN008AC	2000	24	equalstatus	competition	individual	0	1	0	3	0.5	0
549	ECIN008AC	2000	32	equalstatus	competition	individual	0	1	0	4	0.375	0
550	ECIN008AC	2000	40	equalstatus	competition	individual	0	1	0	5	0	0.25
551	ECIN008AC	2001	8	equalstatus	competition	individual	0	1	0	1	0.375	0
552	ECIN008AC	2001	16	equalstatus	competition	individual	0	1	0	2	0.142857142857143	0.125
553	ECIN008AC	2001	24	equalstatus	competition	individual	0	1	0	3	0.571428571428571	0.125
554	ECIN008AC	2001	32	equalstatus	competition	individual	0	1	0	4	0.5	0.5
555	ECIN008AC	2001	40	equalstatus	competition	individual	0	1	0	5	0.5	0.25
556	ECIN008AC	2002	8	equalstatus	competition	individual	0	1	0	1	0.25	0
557	ECIN008AC	2002	16	equalstatus	competition	individual	0	1	0	2	0.5	0
558	ECIN008AC	2002	24	equalstatus	competition	individual	0	1	0	3	0.5	0
559	ECIN008AC	2002	32	equalstatus	competition	individual	1	0	0	4	0.375	0
560	ECIN008AC	2002	40	equalstatus	competition	individual	0	1	0	5	0	0.125
561	ECIN009AC	786	8	equalstatus	competition	individual	0	0	1	1	0.333333333333333	0.25
562	ECIN009AC	786	16	equalstatus	competition	individual	0	1	0	2	0.333333333333333	0.25
563	ECIN009AC	786	24	equalstatus	competition	individual	0	1	0	3	0.571428571428571	0.125
564	ECIN009AC	786	32	equalstatus	competition	individual	1	0	0	4	0.166666666666667	0.25
565	ECIN009AC	786	40	equalstatus	competition	individual	0	0	1	5	0.333333333333333	0.25
566	ECIN009AC	787	8	equalstatus	competition	individual	0	1	0	1	0.428571428571429	0.125
567	ECIN009AC	787	16	equalstatus	competition	individual	1	0	0	2	0.375	0
568	ECIN009AC	787	24	equalstatus	competition	individual	0	1	0	3	0.25	0
569	ECIN009AC	787	32	equalstatus	competition	individual	1	0	0	4	0.375	0
570	ECIN009AC	787	40	equalstatus	competition	individual	0	1	0	5	0.5	0
571	ECIN009AC	788	8	equalstatus	competition	individual	1	0	0	1	0.875	0
572	ECIN009AC	788	16	equalstatus	competition	individual	1	0	0	2	0.5	0
573	ECIN009AC	788	24	equalstatus	competition	individual	0	1	0	3	0.25	0
574	ECIN009AC	788	32	equalstatus	competition	individual	0	1	0	4	0.375	0
575	ECIN009AC	788	40	equalstatus	competition	individual	0	1	0	5	0.625	0
576	ECIN009AC	789	8	equalstatus	competition	individual	0	1	0	1	0.375	0
577	ECIN009AC	789	16	equalstatus	competition	individual	1	0	0	2	0.375	0
578	ECIN009AC	789	24	equalstatus	competition	individual	1	0	0	3	0.5	0
579	ECIN009AC	789	32	equalstatus	competition	individual	1	0	0	4	0.375	0
580	ECIN009AC	789	40	equalstatus	competition	individual	1	0	0	5	0.5	0
581	ECIN009AC	790	8	equalstatus	competition	individual	1	0	0	1	0.625	0
582	ECIN009AC	790	16	equalstatus	competition	individual	0	1	0	2	0.5	0
583	ECIN009AC	790	24	equalstatus	competition	individual	0	1	0	3	0.5	0
584	ECIN009AC	790	32	equalstatus	competition	individual	0	1	0	4	0.375	0
585	ECIN009AC	790	40	equalstatus	competition	individual	0	1	0	5	0.5	0
586	ECIN009AC	791	8	equalstatus	competition	individual	0	1	0	1	0.5	0
587	ECIN009AC	791	16	equalstatus	competition	individual	1	0	0	2	0.375	0
588	ECIN009AC	791	24	equalstatus	competition	individual	0	1	0	3	0.25	0
589	ECIN009AC	791	32	equalstatus	competition	individual	0	1	0	4	0.375	0
590	ECIN009AC	791	40	equalstatus	competition	individual	0	1	0	5	0.5	0
591	ECIN009AC	792	8	equalstatus	competition	individual	0	1	0	1	0.25	0
592	ECIN009AC	792	16	equalstatus	competition	individual	1	0	0	2	0.75	0
593	ECIN009AC	792	24	equalstatus	competition	individual	0	1	0	3	0.375	0
594	ECIN009AC	792	32	equalstatus	competition	individual	1	0	0	4	0.375	0
595	ECIN009AC	792	40	equalstatus	competition	individual	1	0	0	5	0.375	0
596	ECIN009AC	793	8	equalstatus	competition	individual	1	0	0	1	0.75	0
597	ECIN009AC	793	16	equalstatus	competition	individual	1	0	0	2	0.25	0
598	ECIN009AC	793	24	equalstatus	competition	individual	1	0	0	3	0.5	0
599	ECIN009AC	793	32	equalstatus	competition	individual	1	0	0	4	0.5	0
600	ECIN009AC	793	40	equalstatus	competition	individual	0	1	0	5	0.375	0
601	ECIN009AC	794	8	equalstatus	competition	individual	0	1	0	1	0.375	0
602	ECIN009AC	794	16	equalstatus	competition	individual	1	0	0	2	0.625	0
603	ECIN009AC	794	24	equalstatus	competition	individual	0	1	0	3	0.375	0
604	ECIN009AC	794	32	equalstatus	competition	individual	0	1	0	4	0.625	0
605	ECIN009AC	794	40	equalstatus	competition	individual	1	0	0	5	0.2	0.375
606	ECIN009AC	795	8	equalstatus	competition	individual	0	1	0	1	0.285714285714286	0.125
607	ECIN009AC	795	16	equalstatus	competition	individual	0	1	0	2	0.428571428571429	0.125
608	ECIN009AC	795	24	equalstatus	competition	individual	0	1	0	3	0.625	0
609	ECIN009AC	795	32	equalstatus	competition	individual	1	0	0	4	0.428571428571429	0.125
610	ECIN009AC	795	40	equalstatus	competition	individual	0	1	0	5	0.5	0.25
611	ECIN009AC	796	8	equalstatus	competition	individual	1	0	0	1	0.75	0
612	ECIN009AC	796	16	equalstatus	competition	individual	1	0	0	2	0.666666666666667	0.25
613	ECIN009AC	796	24	equalstatus	competition	individual	1	0	0	3	0.5	0
614	ECIN009AC	796	32	equalstatus	competition	individual	0	1	0	4	0.125	0
615	ECIN009AC	796	40	equalstatus	competition	individual	0	1	0	5	0.6	0.375
616	ECIN009AC	797	8	equalstatus	competition	individual	0	1	0	1	0.625	0
617	ECIN009AC	797	16	equalstatus	competition	individual	1	0	0	2	0.5	0
618	ECIN009AC	797	24	equalstatus	competition	individual	0	1	0	3	0.5	0
619	ECIN009AC	797	32	equalstatus	competition	individual	1	0	0	4	0.375	0
620	ECIN009AC	797	40	equalstatus	competition	individual	1	0	0	5	0.875	0
621	ECIN009AC	798	8	equalstatus	competition	individual	0	1	0	1	0.5	0
622	ECIN009AC	798	16	equalstatus	competition	individual	1	0	0	2	0.5	0
623	ECIN009AC	798	24	equalstatus	competition	individual	0	1	0	3	0.25	0
624	ECIN009AC	798	32	equalstatus	competition	individual	0	1	0	4	0.142857142857143	0.125
625	ECIN009AC	798	40	equalstatus	competition	individual	0	0	1	5	0.166666666666667	0.25
626	ECIN009AC	799	8	equalstatus	competition	individual	1	0	0	1	0.625	0
627	ECIN009AC	799	16	equalstatus	competition	individual	1	0	0	2	0.375	0
628	ECIN009AC	799	24	equalstatus	competition	individual	0	1	0	3	0.625	0
629	ECIN009AC	799	32	equalstatus	competition	individual	0	1	0	4	0.625	0
630	ECIN009AC	799	40	equalstatus	competition	individual	1	0	0	5	0.375	0
631	ECIN010SS	1919	8	equalstatus	competition	individual	1	0	0	1	0.375	0
632	ECIN010SS	1919	16	equalstatus	competition	individual	0	1	0	2	0	0
633	ECIN010SS	1919	24	equalstatus	competition	individual	0	1	0	3	0.25	0
634	ECIN010SS	1919	32	equalstatus	competition	individual	1	0	0	4	0.5	0
635	ECIN010SS	1919	40	equalstatus	competition	individual	1	0	0	5	0.375	0
636	ECIN010SS	1920	8	equalstatus	competition	individual	1	0	0	1	0.75	0
637	ECIN010SS	1920	16	equalstatus	competition	individual	0	0	1	2	0	0.375
638	ECIN010SS	1920	24	equalstatus	competition	individual	1	0	0	3	0.5	0.25
639	ECIN010SS	1920	32	equalstatus	competition	individual	1	0	0	4	0.875	0
640	ECIN010SS	1920	40	equalstatus	competition	individual	0	1	0	5	0.5	0
641	ECIN010SS	1921	8	equalstatus	competition	individual	1	0	0	1	0.625	0
642	ECIN010SS	1921	16	equalstatus	competition	individual	0	1	0	2	0.375	0
643	ECIN010SS	1921	24	equalstatus	competition	individual	1	0	0	3	0.714285714285714	0.125
644	ECIN010SS	1921	32	equalstatus	competition	individual	0	1	0	4	0.571428571428571	0.125
645	ECIN010SS	1921	40	equalstatus	competition	individual	1	0	0	5	0.375	0
646	ECIN010SS	1922	8	equalstatus	competition	individual	0	1	0	1	0.5	0
647	ECIN010SS	1922	16	equalstatus	competition	individual	1	0	0	2	0.5	0
648	ECIN010SS	1922	24	equalstatus	competition	individual	1	0	0	3	0.625	0
649	ECIN010SS	1922	32	equalstatus	competition	individual	0	1	0	4	0.625	0
650	ECIN010SS	1922	40	equalstatus	competition	individual	0	1	0	5	0.25	0
651	ECIN010SS	1923	8	equalstatus	competition	individual	1	0	0	1	0.625	0
652	ECIN010SS	1923	16	equalstatus	competition	individual	0	1	0	2	0.375	0
653	ECIN010SS	1923	24	equalstatus	competition	individual	1	0	0	3	0.75	0
654	ECIN010SS	1923	32	equalstatus	competition	individual	1	0	0	4	0.75	0
655	ECIN010SS	1923	40	equalstatus	competition	individual	0	1	0	5	0.5	0
656	ECIN010SS	1924	8	equalstatus	competition	individual	0	1	0	1	0.625	0
657	ECIN010SS	1924	16	equalstatus	competition	individual	0	1	0	2	0.375	0
658	ECIN010SS	1924	24	equalstatus	competition	individual	0	1	0	3	0.25	0
659	ECIN010SS	1924	32	equalstatus	competition	individual	0	1	0	4	0.5	0
660	ECIN010SS	1924	40	equalstatus	competition	individual	0	1	0	5	0.25	0
661	ECIN010SS	1925	8	equalstatus	competition	individual	0	1	0	1	0.25	0
662	ECIN010SS	1925	16	equalstatus	competition	individual	0	1	0	2	0.375	0
663	ECIN010SS	1925	24	equalstatus	competition	individual	0	1	0	3	0.5	0
664	ECIN010SS	1925	32	equalstatus	competition	individual	1	0	0	4	0.25	0
665	ECIN010SS	1925	40	equalstatus	competition	individual	1	0	0	5	0.5	0
666	ECIN010SS	1926	8	equalstatus	competition	individual	1	0	0	1	0.571428571428571	0.125
667	ECIN010SS	1926	16	equalstatus	competition	individual	0	1	0	2	0.25	0
668	ECIN010SS	1926	24	equalstatus	competition	individual	1	0	0	3	0.5	0
669	ECIN010SS	1926	32	equalstatus	competition	individual	1	0	0	4	0.75	0
670	ECIN010SS	1926	40	equalstatus	competition	individual	1	0	0	5	0.625	0
671	ECIN010SS	1927	8	equalstatus	competition	individual	0	1	0	1	0.75	0
672	ECIN010SS	1927	16	equalstatus	competition	individual	0	0	1	2	0.333333333333333	0.25
673	ECIN010SS	1927	24	equalstatus	competition	individual	1	0	0	3	0.75	0
674	ECIN010SS	1927	32	equalstatus	competition	individual	0	1	0	4	0.428571428571429	0.125
675	ECIN010SS	1927	40	equalstatus	competition	individual	1	0	0	5	0.625	0
676	ECIN010SS	1928	8	equalstatus	competition	individual	0	1	0	1	0.5	0
677	ECIN010SS	1928	16	equalstatus	competition	individual	1	0	0	2	0.5	0
678	ECIN010SS	1928	24	equalstatus	competition	individual	0	1	0	3	0.375	0
679	ECIN010SS	1928	32	equalstatus	competition	individual	1	0	0	4	0.375	0
680	ECIN010SS	1928	40	equalstatus	competition	individual	1	0	0	5	0.75	0
681	ECIN010SS	1929	8	equalstatus	competition	individual	0	1	0	1	0.25	0
682	ECIN010SS	1929	16	equalstatus	competition	individual	0	1	0	2	0.6	0.375
683	ECIN010SS	1929	24	equalstatus	competition	individual	0	1	0	3	0	0.375
684	ECIN010SS	1929	32	equalstatus	competition	individual	0	1	0	4	0	0.125
685	ECIN010SS	1929	40	equalstatus	competition	individual	0	1	0	5	0	0
686	ECIN010SS	1930	8	equalstatus	competition	individual	0	1	0	1	0.375	0
687	ECIN010SS	1930	16	equalstatus	competition	individual	0	1	0	2	0.125	0
688	ECIN010SS	1930	24	equalstatus	competition	individual	0	1	0	3	0.125	0
689	ECIN010SS	1930	32	equalstatus	competition	individual	0	1	0	4	0	0
690	ECIN010SS	1930	40	equalstatus	competition	individual	0	1	0	5	0	0
691	ECIN010SS	1931	8	equalstatus	competition	individual	0	1	0	1	0.375	0
692	ECIN010SS	1931	16	equalstatus	competition	individual	1	0	0	2	0.571428571428571	0.125
693	ECIN010SS	1931	24	equalstatus	competition	individual	0	1	0	3	0.125	0
694	ECIN010SS	1931	32	equalstatus	competition	individual	1	0	0	4	0.625	0
695	ECIN010SS	1931	40	equalstatus	competition	individual	0	1	0	5	0.25	0
696	ECIN010SS	1932	8	equalstatus	competition	individual	0	1	0	1	0.375	0
697	ECIN010SS	1932	16	equalstatus	competition	individual	0	1	0	2	0.375	0
698	ECIN010SS	1932	24	equalstatus	competition	individual	0	1	0	3	0.125	0
699	ECIN010SS	1932	32	equalstatus	competition	individual	1	0	0	4	0.5	0
700	ECIN010SS	1932	40	equalstatus	competition	individual	0	1	0	5	0.5	0
701	ECIN011AK4	1121	8	equalstatus	competition	individual	1	0	0	1	0.285714285714286	0.125
702	ECIN011AK4	1121	16	equalstatus	competition	individual	0	1	0	2	0.285714285714286	0.125
703	ECIN011AK4	1121	24	equalstatus	competition	individual	0	1	0	3	0.375	0
704	ECIN011AK4	1121	32	equalstatus	competition	individual	1	0	0	4	0.25	0
705	ECIN011AK4	1121	40	equalstatus	competition	individual	0	1	0	5	0.5	0
706	ECIN011AK4	1122	8	equalstatus	competition	individual	0	1	0	1	0.375	0
707	ECIN011AK4	1122	16	equalstatus	competition	individual	0	1	0	2	0.571428571428571	0.125
708	ECIN011AK4	1122	24	equalstatus	competition	individual	1	0	0	3	0.714285714285714	0.125
709	ECIN011AK4	1122	32	equalstatus	competition	individual	1	0	0	4	0.5	0.25
710	ECIN011AK4	1122	40	equalstatus	competition	individual	0	1	0	5	0.714285714285714	0.125
711	ECIN011AK4	1123	8	equalstatus	competition	individual	1	0	0	1	0.428571428571429	0.125
712	ECIN011AK4	1123	16	equalstatus	competition	individual	1	0	0	2	0.428571428571429	0.125
713	ECIN011AK4	1123	24	equalstatus	competition	individual	0	0	1	3	0.333333333333333	0.25
714	ECIN011AK4	1123	32	equalstatus	competition	individual	0	1	0	4	0.375	0
715	ECIN011AK4	1123	40	equalstatus	competition	individual	0	0	1	5	0.714285714285714	0.125
716	ECIN011AK4	1124	8	equalstatus	competition	individual	1	0	0	1	0.25	0
717	ECIN011AK4	1124	16	equalstatus	competition	individual	0	1	0	2	0.5	0
718	ECIN011AK4	1124	24	equalstatus	competition	individual	0	1	0	3	0.375	0
719	ECIN011AK4	1124	32	equalstatus	competition	individual	0	1	0	4	0.25	0
720	ECIN011AK4	1124	40	equalstatus	competition	individual	1	0	0	5	0.375	0
721	ECIN011AK4	1125	8	equalstatus	competition	individual	1	0	0	1	0.5	0
722	ECIN011AK4	1125	16	equalstatus	competition	individual	0	1	0	2	0.375	0
723	ECIN011AK4	1125	24	equalstatus	competition	individual	0	1	0	3	0.5	0
724	ECIN011AK4	1125	32	equalstatus	competition	individual	1	0	0	4	0.5	0
725	ECIN011AK4	1125	40	equalstatus	competition	individual	0	1	0	5	0.375	0
726	ECIN011AK4	1126	8	equalstatus	competition	individual	0	0	1	1	0.571428571428571	0.125
727	ECIN011AK4	1126	16	equalstatus	competition	individual	0	0	1	2	0.285714285714286	0.125
728	ECIN011AK4	1126	24	equalstatus	competition	individual	0	0	1	3	0.5	0.25
729	ECIN011AK4	1126	32	equalstatus	competition	individual	0	1	0	4	0.142857142857143	0.125
730	ECIN011AK4	1126	40	equalstatus	competition	individual	0	1	0	5	0.166666666666667	0.25
731	ECIN011AK4	1127	8	equalstatus	competition	individual	1	0	0	1	0.571428571428571	0.125
732	ECIN011AK4	1127	16	equalstatus	competition	individual	0	0	1	2	1	0.25
733	ECIN011AK4	1127	24	equalstatus	competition	individual	0	1	0	3	0.142857142857143	0.125
734	ECIN011AK4	1127	32	equalstatus	competition	individual	1	0	0	4	0.5	0
735	ECIN011AK4	1127	40	equalstatus	competition	individual	1	0	0	5	0.875	0
736	ECIN011AK4	1128	8	equalstatus	competition	individual	0	1	0	1	0.5	0
737	ECIN011AK4	1128	16	equalstatus	competition	individual	0	1	0	2	0.25	0
738	ECIN011AK4	1128	24	equalstatus	competition	individual	0	1	0	3	0	0
739	ECIN011AK4	1128	32	equalstatus	competition	individual	0	1	0	4	0.5	0
740	ECIN011AK4	1128	40	equalstatus	competition	individual	0	1	0	5	0.375	0
741	ECIN011AK4	1129	8	equalstatus	competition	individual	0	1	0	1	0.375	0
742	ECIN011AK4	1129	16	equalstatus	competition	individual	0	1	0	2	0.142857142857143	0.125
743	ECIN011AK4	1129	24	equalstatus	competition	individual	1	0	0	3	0.571428571428571	0.125
744	ECIN011AK4	1129	32	equalstatus	competition	individual	1	0	0	4	0.625	0
745	ECIN011AK4	1129	40	equalstatus	competition	individual	0	0	1	5	0.571428571428571	0.125
746	ECIN011AK4	1130	8	equalstatus	competition	individual	0	1	0	1	0.5	0
747	ECIN011AK4	1130	16	equalstatus	competition	individual	0	1	0	2	0.5	0
748	ECIN011AK4	1130	24	equalstatus	competition	individual	1	0	0	3	0.625	0
749	ECIN011AK4	1130	32	equalstatus	competition	individual	0	1	0	4	0.375	0
750	ECIN011AK4	1130	40	equalstatus	competition	individual	0	1	0	5	0.75	0
751	ECIN011AK4	1131	8	equalstatus	competition	individual	1	0	0	1	0.625	0
752	ECIN011AK4	1131	16	equalstatus	competition	individual	0	1	0	2	0.25	0
753	ECIN011AK4	1131	24	equalstatus	competition	individual	1	0	0	3	0.5	0
754	ECIN011AK4	1131	32	equalstatus	competition	individual	0	1	0	4	0.625	0
755	ECIN011AK4	1131	40	equalstatus	competition	individual	0	1	0	5	0	0
756	ECIN011AK4	1132	8	equalstatus	competition	individual	1	0	0	1	0.5	0
757	ECIN011AK4	1132	16	equalstatus	competition	individual	0	1	0	2	0.375	0
758	ECIN011AK4	1132	24	equalstatus	competition	individual	0	1	0	3	0.625	0
759	ECIN011AK4	1132	32	equalstatus	competition	individual	1	0	0	4	0.5	0
760	ECIN011AK4	1132	40	equalstatus	competition	individual	1	0	0	5	0.666666666666667	0.25
761	ECIN011AK4	1133	8	equalstatus	competition	individual	1	0	0	1	0.5	0
762	ECIN011AK4	1133	16	equalstatus	competition	individual	1	0	0	2	0.5	0
763	ECIN011AK4	1133	24	equalstatus	competition	individual	0	1	0	3	0.25	0
764	ECIN011AK4	1133	32	equalstatus	competition	individual	0	1	0	4	0.375	0
765	ECIN011AK4	1133	40	equalstatus	competition	individual	0	1	0	5	0.25	0
766	ECIN011AK4	1134	8	equalstatus	competition	individual	0	1	0	1	0.5	0
767	ECIN011AK4	1134	16	equalstatus	competition	individual	1	0	0	2	0.625	0
768	ECIN011AK4	1134	24	equalstatus	competition	individual	1	0	0	3	0.714285714285714	0.125
769	ECIN011AK4	1134	32	equalstatus	competition	individual	1	0	0	4	0.75	0
770	ECIN011AK4	1134	40	equalstatus	competition	individual	1	0	0	5	0.625	0
771	ECIN012AK	1699	8	equalstatus	competition	individual	0	1	0	1	0.25	0
772	ECIN012AK	1699	16	equalstatus	competition	individual	0	1	0	2	0.375	0
773	ECIN012AK	1699	24	equalstatus	competition	individual	0	1	0	3	0	0
774	ECIN012AK	1699	32	equalstatus	competition	individual	1	0	0	4	0.5	0
775	ECIN012AK	1699	40	equalstatus	competition	individual	0	1	0	5	0.5	0
776	ECIN012AK	1700	8	equalstatus	competition	individual	1	0	0	1	0.375	0
777	ECIN012AK	1700	16	equalstatus	competition	individual	1	0	0	2	0.625	0
778	ECIN012AK	1700	24	equalstatus	competition	individual	0	1	0	3	0.125	0
779	ECIN012AK	1700	32	equalstatus	competition	individual	1	0	0	4	0.625	0
780	ECIN012AK	1700	40	equalstatus	competition	individual	0	1	0	5	0.375	0
781	ECIN012AK	1701	8	equalstatus	competition	individual	1	0	0	1	0.625	0
782	ECIN012AK	1701	16	equalstatus	competition	individual	0	1	0	2	0.625	0
783	ECIN012AK	1701	24	equalstatus	competition	individual	1	0	0	3	0.5	0
784	ECIN012AK	1701	32	equalstatus	competition	individual	0	1	0	4	0.625	0
785	ECIN012AK	1701	40	equalstatus	competition	individual	0	1	0	5	0.25	0
786	ECIN012AK	1702	8	equalstatus	competition	individual	1	0	0	1	0.625	0
787	ECIN012AK	1702	16	equalstatus	competition	individual	0	1	0	2	0.375	0
788	ECIN012AK	1702	24	equalstatus	competition	individual	0	1	0	3	0.375	0
789	ECIN012AK	1702	32	equalstatus	competition	individual	0	1	0	4	0.25	0
790	ECIN012AK	1702	40	equalstatus	competition	individual	1	0	0	5	0.625	0
791	ECIN012AK	1703	8	equalstatus	competition	individual	0	1	0	1	0.375	0
792	ECIN012AK	1703	16	equalstatus	competition	individual	0	1	0	2	0.375	0
793	ECIN012AK	1703	24	equalstatus	competition	individual	1	0	0	3	0.375	0
794	ECIN012AK	1703	32	equalstatus	competition	individual	0	1	0	4	0.375	0
795	ECIN012AK	1703	40	equalstatus	competition	individual	0	1	0	5	0.375	0
796	ECIN012AK	1704	8	equalstatus	competition	individual	0	1	0	1	0.375	0
797	ECIN012AK	1704	16	equalstatus	competition	individual	0	1	0	2	0.375	0
798	ECIN012AK	1704	24	equalstatus	competition	individual	0	1	0	3	0.5	0
799	ECIN012AK	1704	32	equalstatus	competition	individual	1	0	0	4	0.375	0
800	ECIN012AK	1704	40	equalstatus	competition	individual	1	0	0	5	0.625	0
801	ECIN012AK	1705	8	equalstatus	competition	individual	0	1	0	1	0.25	0
802	ECIN012AK	1705	16	equalstatus	competition	individual	1	0	0	2	0.5	0
803	ECIN012AK	1705	24	equalstatus	competition	individual	1	0	0	3	0.375	0
804	ECIN012AK	1705	32	equalstatus	competition	individual	1	0	0	4	0.5	0
805	ECIN012AK	1705	40	equalstatus	competition	individual	1	0	0	5	0.875	0
806	ECIN012AK	1706	8	equalstatus	competition	individual	0	1	0	1	0.125	0
807	ECIN012AK	1706	16	equalstatus	competition	individual	0	1	0	2	0.75	0
808	ECIN012AK	1706	24	equalstatus	competition	individual	0	1	0	3	0.375	0
809	ECIN012AK	1706	32	equalstatus	competition	individual	1	0	0	4	0.375	0
810	ECIN012AK	1706	40	equalstatus	competition	individual	1	0	0	5	0.25	0
811	ECIN012AK	1707	8	equalstatus	competition	individual	0	1	0	1	0.625	0
812	ECIN012AK	1707	16	equalstatus	competition	individual	0	1	0	2	0.5	0
813	ECIN012AK	1707	24	equalstatus	competition	individual	1	0	0	3	0.5	0
814	ECIN012AK	1707	32	equalstatus	competition	individual	0	1	0	4	0.25	0
815	ECIN012AK	1707	40	equalstatus	competition	individual	1	0	0	5	0.875	0
816	ECIN012AK	1708	8	equalstatus	competition	individual	0	1	0	1	0.25	0
817	ECIN012AK	1708	16	equalstatus	competition	individual	1	0	0	2	0.75	0
818	ECIN012AK	1708	24	equalstatus	competition	individual	0	1	0	3	0.25	0
819	ECIN012AK	1708	32	equalstatus	competition	individual	1	0	0	4	0.5	0
820	ECIN012AK	1708	40	equalstatus	competition	individual	1	0	0	5	0.75	0
821	ECIN012AK	1709	8	equalstatus	competition	individual	0	1	0	1	0.5	0
822	ECIN012AK	1709	16	equalstatus	competition	individual	0	1	0	2	0.375	0
823	ECIN012AK	1709	24	equalstatus	competition	individual	0	1	0	3	0.375	0
824	ECIN012AK	1709	32	equalstatus	competition	individual	1	0	0	4	0.75	0
825	ECIN012AK	1709	40	equalstatus	competition	individual	1	0	0	5	0.625	0
826	ECIN012AK	1710	8	equalstatus	competition	individual	0	1	0	1	0.375	0
827	ECIN012AK	1710	16	equalstatus	competition	individual	1	0	0	2	0.25	0
828	ECIN012AK	1710	24	equalstatus	competition	individual	0	1	0	3	0.25	0
829	ECIN012AK	1710	32	equalstatus	competition	individual	0	1	0	4	0.375	0
830	ECIN012AK	1710	40	equalstatus	competition	individual	1	0	0	5	0.625	0
831	ECIN012AK	1711	8	equalstatus	competition	individual	1	0	0	1	0.25	0
832	ECIN012AK	1711	16	equalstatus	competition	individual	1	0	0	2	0.75	0
833	ECIN012AK	1711	24	equalstatus	competition	individual	1	0	0	3	0.625	0
834	ECIN012AK	1711	32	equalstatus	competition	individual	0	1	0	4	0.25	0
835	ECIN012AK	1711	40	equalstatus	competition	individual	0	1	0	5	0.625	0
836	ECIN012AK	1712	8	equalstatus	competition	individual	0	1	0	1	0	0
837	ECIN012AK	1712	16	equalstatus	competition	individual	0	1	0	2	0.375	0
838	ECIN012AK	1712	24	equalstatus	competition	individual	0	1	0	3	0.625	0
839	ECIN012AK	1712	32	equalstatus	competition	individual	0	1	0	4	0.125	0
840	ECIN012AK	1712	40	equalstatus	competition	individual	1	0	0	5	0.5	0
841	EFG031JT	911	8	equalstatus	fairness	group	1	0	0	1	0.5	0
842	EFG031JT	911	16	equalstatus	fairness	group	1	0	0	2	0.25	0
843	EFG031JT	911	24	equalstatus	fairness	group	0	1	0	3	0.25	0
844	EFG031JT	911	32	equalstatus	fairness	group	0	1	0	4	0.2	0.375
845	EFG031JT	911	40	equalstatus	fairness	group	0	0	1	5	0.285714285714286	0.125
846	EFG031JT	912	8	equalstatus	fairness	group	0	1	0	1	0.5	0
847	EFG031JT	912	16	equalstatus	fairness	group	0	1	0	2	0.375	0
848	EFG031JT	912	24	equalstatus	fairness	group	0	1	0	3	0	0
849	EFG031JT	912	32	equalstatus	fairness	group	0	1	0	4	0.25	0
850	EFG031JT	912	40	equalstatus	fairness	group	1	0	0	5	0.625	0
851	EFG031JT	913	8	equalstatus	fairness	group	0	1	0	1	0.5	0
852	EFG031JT	913	16	equalstatus	fairness	group	0	1	0	2	0.375	0
853	EFG031JT	913	24	equalstatus	fairness	group	1	0	0	3	0.5	0
854	EFG031JT	913	32	equalstatus	fairness	group	1	0	0	4	0.875	0
855	EFG031JT	913	40	equalstatus	fairness	group	1	0	0	5	0.714285714285714	0.125
856	EFG031JT	914	8	equalstatus	fairness	group	1	0	0	1	1	0
857	EFG031JT	914	16	equalstatus	fairness	group	1	0	0	2	1	0
858	EFG031JT	914	24	equalstatus	fairness	group	1	0	0	3	1	0
859	EFG031JT	914	32	equalstatus	fairness	group	1	0	0	4	1	0
860	EFG031JT	914	40	equalstatus	fairness	group	1	0	0	5	1	0
861	EFG031JT	915	8	equalstatus	fairness	group	0	1	0	1	0.5	0
862	EFG031JT	915	16	equalstatus	fairness	group	1	0	0	2	0.5	0
863	EFG031JT	915	24	equalstatus	fairness	group	0	1	0	3	0.5	0
864	EFG031JT	915	32	equalstatus	fairness	group	0	1	0	4	0.375	0
865	EFG031JT	915	40	equalstatus	fairness	group	1	0	0	5	0.625	0
866	EFG031JT	916	8	equalstatus	fairness	group	0	1	0	1	0.375	0
867	EFG031JT	916	16	equalstatus	fairness	group	0	1	0	2	0.5	0
868	EFG031JT	916	24	equalstatus	fairness	group	0	1	0	3	0.625	0
869	EFG031JT	916	32	equalstatus	fairness	group	1	0	0	4	0.5	0
870	EFG031JT	916	40	equalstatus	fairness	group	0	1	0	5	0.25	0
871	EFG031JT	917	8	equalstatus	fairness	group	1	0	0	1	0.5	0
872	EFG031JT	917	16	equalstatus	fairness	group	0	1	0	2	0.375	0
873	EFG031JT	917	24	equalstatus	fairness	group	1	0	0	3	0.5	0
874	EFG031JT	917	32	equalstatus	fairness	group	0	0	1	4	0	0.75
875	EFG031JT	917	40	equalstatus	fairness	group	0	0	1	5	0	0.75
876	EFG031JT	918	8	equalstatus	fairness	group	0	1	0	1	0.625	0
877	EFG031JT	918	16	equalstatus	fairness	group	1	0	0	2	0.5	0
878	EFG031JT	918	24	equalstatus	fairness	group	1	0	0	3	1	0
879	EFG031JT	918	32	equalstatus	fairness	group	0	0	1	4	1	0.5
880	EFG031JT	918	40	equalstatus	fairness	group	0	0	1	5	1	0.75
881	EFG031JT	919	8	equalstatus	fairness	group	0	1	0	1	0.5	0
882	EFG031JT	919	16	equalstatus	fairness	group	0	1	0	2	0.5	0
883	EFG031JT	919	24	equalstatus	fairness	group	0	1	0	3	0.428571428571429	0.125
884	EFG031JT	919	32	equalstatus	fairness	group	0	1	0	4	0.4	0.375
885	EFG031JT	919	40	equalstatus	fairness	group	1	0	0	5	0.833333333333333	0.25
886	EFG031JT	920	8	equalstatus	fairness	group	0	1	0	1	0.75	0
887	EFG031JT	920	16	equalstatus	fairness	group	1	0	0	2	0.875	0
888	EFG031JT	920	24	equalstatus	fairness	group	1	0	0	3	0.75	0
889	EFG031JT	920	32	equalstatus	fairness	group	1	0	0	4	1	0
890	EFG031JT	920	40	equalstatus	fairness	group	1	0	0	5	1	0
891	EFG031JT	921	8	equalstatus	fairness	group	1	0	0	1	0.5	0
892	EFG031JT	921	16	equalstatus	fairness	group	0	1	0	2	0.375	0
893	EFG031JT	921	24	equalstatus	fairness	group	1	0	0	3	0.5	0
894	EFG031JT	921	32	equalstatus	fairness	group	0	1	0	4	0.875	0
895	EFG031JT	921	40	equalstatus	fairness	group	1	0	0	5	0.5	0
896	EFG031JT	922	8	equalstatus	fairness	group	0	1	0	1	0.5	0
897	EFG031JT	922	16	equalstatus	fairness	group	0	1	0	2	0.375	0
898	EFG031JT	922	24	equalstatus	fairness	group	1	0	0	3	0.625	0
899	EFG031JT	922	32	equalstatus	fairness	group	1	0	0	4	0.375	0
900	EFG031JT	922	40	equalstatus	fairness	group	1	0	0	5	0.625	0
901	EFG031JT	923	8	equalstatus	fairness	group	0	1	0	1	0.125	0
902	EFG031JT	923	16	equalstatus	fairness	group	0	1	0	2	0.125	0
903	EFG031JT	923	24	equalstatus	fairness	group	0	1	0	3	0.25	0
904	EFG031JT	923	32	equalstatus	fairness	group	1	0	0	4	0.25	0
905	EFG031JT	923	40	equalstatus	fairness	group	0	1	0	5	0.125	0
906	EFG031JT	924	8	equalstatus	fairness	group	0	1	0	1	0.5	0
907	EFG031JT	924	16	equalstatus	fairness	group	1	0	0	2	0.375	0
908	EFG031JT	924	24	equalstatus	fairness	group	1	0	0	3	0.375	0
909	EFG031JT	924	32	equalstatus	fairness	group	0	1	0	4	0.625	0
910	EFG031JT	924	40	equalstatus	fairness	group	1	0	0	5	0.625	0
911	EFG032RR1	661	8	equalstatus	fairness	group	0	1	0	1	0.25	0
912	EFG032RR1	661	16	equalstatus	fairness	group	1	0	0	2	0.625	0
913	EFG032RR1	661	24	equalstatus	fairness	group	0	1	0	3	0.25	0
914	EFG032RR1	661	32	equalstatus	fairness	group	0	1	0	4	0.625	0
915	EFG032RR1	661	40	equalstatus	fairness	group	1	0	0	5	0.125	0
916	EFG032RR1	662	8	equalstatus	fairness	group	1	0	0	1	0.375	0
917	EFG032RR1	662	16	equalstatus	fairness	group	1	0	0	2	0.5	0
918	EFG032RR1	662	24	equalstatus	fairness	group	0	1	0	3	0.25	0
919	EFG032RR1	662	32	equalstatus	fairness	group	0	1	0	4	0.75	0
920	EFG032RR1	662	40	equalstatus	fairness	group	1	0	0	5	0.5	0
921	EFG032RR1	663	8	equalstatus	fairness	group	1	0	0	1	0.625	0
922	EFG032RR1	663	16	equalstatus	fairness	group	0	1	0	2	0.25	0
923	EFG032RR1	663	24	equalstatus	fairness	group	1	0	0	3	0.714285714285714	0.125
924	EFG032RR1	663	32	equalstatus	fairness	group	0	1	0	4	0.5	0
925	EFG032RR1	663	40	equalstatus	fairness	group	1	0	0	5	0.375	0
926	EFG032RR1	664	8	equalstatus	fairness	group	0	1	0	1	0.25	0
927	EFG032RR1	664	16	equalstatus	fairness	group	0	1	0	2	0.375	0
928	EFG032RR1	664	24	equalstatus	fairness	group	1	0	0	3	0.4	0.375
929	EFG032RR1	664	32	equalstatus	fairness	group	0	0	1	4	0.166666666666667	0.25
930	EFG032RR1	664	40	equalstatus	fairness	group	1	0	0	5	0.6	0.375
931	EFG032RR1	665	8	equalstatus	fairness	group	1	0	0	1	0.375	0
932	EFG032RR1	665	16	equalstatus	fairness	group	0	1	0	2	0.625	0
933	EFG032RR1	665	24	equalstatus	fairness	group	0	1	0	3	0.428571428571429	0.125
934	EFG032RR1	665	32	equalstatus	fairness	group	1	0	0	4	0.5	0
935	EFG032RR1	665	40	equalstatus	fairness	group	0	1	0	5	0.375	0
936	EFG032RR1	666	8	equalstatus	fairness	group	0	1	0	1	0.125	0
937	EFG032RR1	666	16	equalstatus	fairness	group	1	0	0	2	0.375	0
938	EFG032RR1	666	24	equalstatus	fairness	group	0	0	1	3	1	0.625
939	EFG032RR1	666	32	equalstatus	fairness	group	0	1	0	4	0.5	0
940	EFG032RR1	666	40	equalstatus	fairness	group	0	0	1	5	0.666666666666667	0.25
941	EFG032RR1	667	8	equalstatus	fairness	group	1	0	0	1	0.5	0
942	EFG032RR1	667	16	equalstatus	fairness	group	0	1	0	2	0.625	0
943	EFG032RR1	667	24	equalstatus	fairness	group	0	1	0	3	0.2	0.375
944	EFG032RR1	667	32	equalstatus	fairness	group	0	1	0	4	0	0
945	EFG032RR1	667	40	equalstatus	fairness	group	0	1	0	5	0	0
946	EFG032RR1	668	8	equalstatus	fairness	group	1	0	0	1	0.625	0
947	EFG032RR1	668	16	equalstatus	fairness	group	0	1	0	2	0.5	0
948	EFG032RR1	668	24	equalstatus	fairness	group	1	0	0	3	0.5	0.75
949	EFG032RR1	668	32	equalstatus	fairness	group	0	1	0	4	0.8	0.375
950	EFG032RR1	668	40	equalstatus	fairness	group	0	0	1	5	0	0.25
951	EFG032RR1	669	8	equalstatus	fairness	group	0	1	0	1	0.25	0
952	EFG032RR1	669	16	equalstatus	fairness	group	1	0	0	2	1	0
953	EFG032RR1	669	24	equalstatus	fairness	group	0	0	1	3	0.5	0.75
954	EFG032RR1	669	32	equalstatus	fairness	group	0	0	1	4	0.8	0.375
955	EFG032RR1	669	40	equalstatus	fairness	group	0	0	1	5	0	1
956	EFG032RR1	670	8	equalstatus	fairness	group	1	0	0	1	0.625	0
957	EFG032RR1	670	16	equalstatus	fairness	group	0	1	0	2	0.375	0
958	EFG032RR1	670	24	equalstatus	fairness	group	0	0	1	3	0.285714285714286	0.125
959	EFG032RR1	670	32	equalstatus	fairness	group	0	1	0	4	0.375	0
960	EFG032RR1	670	40	equalstatus	fairness	group	1	0	0	5	0.875	0
961	EFG032RR1	671	8	equalstatus	fairness	group	0	1	0	1	0.875	0
962	EFG032RR1	671	16	equalstatus	fairness	group	0	1	0	2	0.375	0
963	EFG032RR1	671	24	equalstatus	fairness	group	0	0	1	3	0	0.75
964	EFG032RR1	671	32	equalstatus	fairness	group	0	0	1	4	0	0.875
965	EFG032RR1	671	40	equalstatus	fairness	group	0	0	1	5	0	1
966	EFG032RR1	672	8	equalstatus	fairness	group	0	1	0	1	0.5	0
967	EFG032RR1	672	16	equalstatus	fairness	group	1	0	0	2	0.5	0
968	EFG032RR1	672	24	equalstatus	fairness	group	0	1	0	3	0.714285714285714	0.125
969	EFG032RR1	672	32	equalstatus	fairness	group	0	1	0	4	0.25	0
970	EFG032RR1	672	40	equalstatus	fairness	group	1	0	0	5	0.375	0
971	EFG032RR1	673	8	equalstatus	fairness	group	1	0	0	1	0.25	0
972	EFG032RR1	673	16	equalstatus	fairness	group	1	0	0	2	0.375	0
973	EFG032RR1	673	24	equalstatus	fairness	group	1	0	0	3	0.666666666666667	0.25
974	EFG032RR1	673	32	equalstatus	fairness	group	1	0	0	4	0.285714285714286	0.125
975	EFG032RR1	673	40	equalstatus	fairness	group	1	0	0	5	0.666666666666667	0.25
976	EFG032RR1	674	8	equalstatus	fairness	group	0	1	0	1	0.5	0
977	EFG032RR1	674	16	equalstatus	fairness	group	0	1	0	2	0.75	0
978	EFG032RR1	674	24	equalstatus	fairness	group	0	0	1	3	0	1
979	EFG032RR1	674	32	equalstatus	fairness	group	0	0	1	4	0	0.75
980	EFG032RR1	674	40	equalstatus	fairness	group	0	0	1	5	1	0.625
981	EFG033AC	1475	8	equalstatus	fairness	group	0	1	0	1	0.25	0
982	EFG033AC	1475	16	equalstatus	fairness	group	1	0	0	2	0.375	0
983	EFG033AC	1475	24	equalstatus	fairness	group	0	1	0	3	0.375	0
984	EFG033AC	1475	32	equalstatus	fairness	group	0	1	0	4	0.142857142857143	0.125
985	EFG033AC	1475	40	equalstatus	fairness	group	0	0	1	5	0.333333333333333	0.625
986	EFG033AC	1476	8	equalstatus	fairness	group	1	0	0	1	0.8	0.375
987	EFG033AC	1476	16	equalstatus	fairness	group	0	0	1	2	0.25	0.5
988	EFG033AC	1476	24	equalstatus	fairness	group	1	0	0	3	1	0.25
989	EFG033AC	1476	32	equalstatus	fairness	group	0	0	1	4	0.666666666666667	0.25
990	EFG033AC	1476	40	equalstatus	fairness	group	0	0	1	5	1	0.5
991	EFG033AC	1477	8	equalstatus	fairness	group	0	0	1	1	0.75	0.5
992	EFG033AC	1477	16	equalstatus	fairness	group	0	0	1	2	1	0.875
993	EFG033AC	1477	24	equalstatus	fairness	group	0	0	1	3	0	1
994	EFG033AC	1477	32	equalstatus	fairness	group	0	0	1	4	1	0.875
995	EFG033AC	1477	40	equalstatus	fairness	group	0	0	1	5	0	1
996	EFG033AC	1478	8	equalstatus	fairness	group	1	0	0	1	0.875	0
997	EFG033AC	1478	16	equalstatus	fairness	group	1	0	0	2	1	0.25
998	EFG033AC	1478	24	equalstatus	fairness	group	0	0	1	3	1	0.375
999	EFG033AC	1478	32	equalstatus	fairness	group	1	0	0	4	1	0.375
1000	EFG033AC	1478	40	equalstatus	fairness	group	1	0	0	5	1	0.375
1001	EFG033AC	1479	8	equalstatus	fairness	group	1	0	0	1	0.5	0
1002	EFG033AC	1479	16	equalstatus	fairness	group	1	0	0	2	0.5	0
1003	EFG033AC	1479	24	equalstatus	fairness	group	1	0	0	3	0.625	0
1004	EFG033AC	1479	32	equalstatus	fairness	group	0	1	0	4	0.5	0
1005	EFG033AC	1479	40	equalstatus	fairness	group	0	0	1	5	0.571428571428571	0.125
1006	EFG033AC	1480	8	equalstatus	fairness	group	0	0	1	1	0.75	0.5
1007	EFG033AC	1480	16	equalstatus	fairness	group	1	0	0	2	1	0
1008	EFG033AC	1480	24	equalstatus	fairness	group	0	0	1	3	0.333333333333333	0.625
1009	EFG033AC	1480	32	equalstatus	fairness	group	0	0	1	4	1	0.625
1010	EFG033AC	1480	40	equalstatus	fairness	group	0	0	1	5	0.666666666666667	0.625
1011	EFG033AC	1481	8	equalstatus	fairness	group	0	1	0	1	0.5	0
1012	EFG033AC	1481	16	equalstatus	fairness	group	0	1	0	2	0.375	0
1013	EFG033AC	1481	24	equalstatus	fairness	group	0	1	0	3	0.625	0
1014	EFG033AC	1481	32	equalstatus	fairness	group	0	1	0	4	0.125	0
1015	EFG033AC	1481	40	equalstatus	fairness	group	1	0	0	5	0.875	0
1016	EFG033AC	1482	8	equalstatus	fairness	group	1	0	0	1	0.875	0
1017	EFG033AC	1482	16	equalstatus	fairness	group	0	1	0	2	0.75	0
1018	EFG033AC	1482	24	equalstatus	fairness	group	0	1	0	3	0.5	0.25
1019	EFG033AC	1482	32	equalstatus	fairness	group	0	1	0	4	0.375	0
1020	EFG033AC	1482	40	equalstatus	fairness	group	1	0	0	5	0.428571428571429	0.125
1021	EFG033AC	1483	8	equalstatus	fairness	group	0	0	1	1	0.8	0.375
1022	EFG033AC	1483	16	equalstatus	fairness	group	0	0	1	2	0.833333333333333	0.25
1023	EFG033AC	1483	24	equalstatus	fairness	group	1	0	0	3	0.875	0
1024	EFG033AC	1483	32	equalstatus	fairness	group	0	1	0	4	0.375	0
1025	EFG033AC	1483	40	equalstatus	fairness	group	1	0	0	5	0.875	0
1026	EFG033AC	1484	8	equalstatus	fairness	group	0	0	1	1	0	0.875
1027	EFG033AC	1484	16	equalstatus	fairness	group	0	0	1	2	1	0.75
1028	EFG033AC	1484	24	equalstatus	fairness	group	0	0	1	3	1	0.75
1029	EFG033AC	1484	32	equalstatus	fairness	group	0	0	1	4	0.666666666666667	0.625
1030	EFG033AC	1484	40	equalstatus	fairness	group	0	0	1	5	1	0.875
1031	EFG033AC	1485	8	equalstatus	fairness	group	1	0	0	1	0.25	0
1032	EFG033AC	1485	16	equalstatus	fairness	group	0	1	0	2	0.375	0
1033	EFG033AC	1485	24	equalstatus	fairness	group	1	0	0	3	0.5	0
1034	EFG033AC	1485	32	equalstatus	fairness	group	0	1	0	4	0.125	0
1035	EFG033AC	1485	40	equalstatus	fairness	group	0	1	0	5	0.285714285714286	0.125
1036	EFG033AC	1486	8	equalstatus	fairness	group	0	1	0	1	0.75	0
1037	EFG033AC	1486	16	equalstatus	fairness	group	0	1	0	2	0.5	0
1038	EFG033AC	1486	24	equalstatus	fairness	group	1	0	0	3	0.875	0
1039	EFG033AC	1486	32	equalstatus	fairness	group	1	0	0	4	0.6	0.375
1040	EFG033AC	1486	40	equalstatus	fairness	group	1	0	0	5	0.857142857142857	0.125
1041	EFG033AC	1487	8	equalstatus	fairness	group	1	0	0	1	1	0
1042	EFG033AC	1487	16	equalstatus	fairness	group	0	1	0	2	0.5	0
1043	EFG033AC	1487	24	equalstatus	fairness	group	1	0	0	3	0.375	0
1044	EFG033AC	1487	32	equalstatus	fairness	group	0	1	0	4	0.25	0
1045	EFG033AC	1487	40	equalstatus	fairness	group	0	1	0	5	0	0
1046	EFG033AC	1488	8	equalstatus	fairness	group	0	0	1	1	0.571428571428571	0.125
1047	EFG033AC	1488	16	equalstatus	fairness	group	1	0	0	2	0.714285714285714	0.125
1048	EFG033AC	1488	24	equalstatus	fairness	group	0	1	0	3	0.875	0
1049	EFG033AC	1488	32	equalstatus	fairness	group	0	1	0	4	0.857142857142857	0.125
1050	EFG033AC	1488	40	equalstatus	fairness	group	1	0	0	5	0.8	0.375
1051	EFG034SD2	1769	8	equalstatus	fairness	group	0	1	0	1	0.25	0
1052	EFG034SD2	1769	16	equalstatus	fairness	group	0	1	0	2	0.125	0
1053	EFG034SD2	1769	24	equalstatus	fairness	group	1	0	0	3	0.5	0
1054	EFG034SD2	1769	32	equalstatus	fairness	group	0	1	0	4	0.25	0
1055	EFG034SD2	1769	40	equalstatus	fairness	group	0	1	0	5	0.25	0
1056	EFG034SD2	1770	8	equalstatus	fairness	group	0	1	0	1	0.5	0
1057	EFG034SD2	1770	16	equalstatus	fairness	group	0	1	0	2	0.625	0
1058	EFG034SD2	1770	24	equalstatus	fairness	group	1	0	0	3	0.5	0
1059	EFG034SD2	1770	32	equalstatus	fairness	group	1	0	0	4	0.875	0
1060	EFG034SD2	1770	40	equalstatus	fairness	group	0	1	0	5	0.75	0
1061	EFG034SD2	1771	8	equalstatus	fairness	group	0	1	0	1	0.5	0
1062	EFG034SD2	1771	16	equalstatus	fairness	group	1	0	0	2	0.75	0
1063	EFG034SD2	1771	24	equalstatus	fairness	group	1	0	0	3	0.5	0
1064	EFG034SD2	1771	32	equalstatus	fairness	group	1	0	0	4	0.625	0
1065	EFG034SD2	1771	40	equalstatus	fairness	group	0	1	0	5	0.75	0
1066	EFG034SD2	1772	8	equalstatus	fairness	group	1	0	0	1	0.625	0
1067	EFG034SD2	1772	16	equalstatus	fairness	group	0	1	0	2	0.571428571428571	0.125
1068	EFG034SD2	1772	24	equalstatus	fairness	group	0	1	0	3	0.5	0
1069	EFG034SD2	1772	32	equalstatus	fairness	group	1	0	0	4	0.875	0
1070	EFG034SD2	1772	40	equalstatus	fairness	group	1	0	0	5	0.625	0
1071	EFG034SD2	1773	8	equalstatus	fairness	group	0	0	1	1	0.428571428571429	0.125
1072	EFG034SD2	1773	16	equalstatus	fairness	group	0	1	0	2	0.25	0
1073	EFG034SD2	1773	24	equalstatus	fairness	group	0	1	0	3	0.714285714285714	0.125
1074	EFG034SD2	1773	32	equalstatus	fairness	group	1	0	0	4	0.625	0
1075	EFG034SD2	1773	40	equalstatus	fairness	group	0	1	0	5	0.428571428571429	0.125
1076	EFG034SD2	1774	8	equalstatus	fairness	group	0	1	0	1	0.375	0
1077	EFG034SD2	1774	16	equalstatus	fairness	group	0	1	0	2	0.375	0
1078	EFG034SD2	1774	24	equalstatus	fairness	group	1	0	0	3	0.375	0
1079	EFG034SD2	1774	32	equalstatus	fairness	group	1	0	0	4	0.75	0
1080	EFG034SD2	1774	40	equalstatus	fairness	group	1	0	0	5	0.625	0
1081	EFG034SD2	1775	8	equalstatus	fairness	group	0	1	0	1	0.375	0
1082	EFG034SD2	1775	16	equalstatus	fairness	group	0	1	0	2	0.25	0
1083	EFG034SD2	1775	24	equalstatus	fairness	group	1	0	0	3	0.75	0
1084	EFG034SD2	1775	32	equalstatus	fairness	group	0	1	0	4	0.25	0
1085	EFG034SD2	1775	40	equalstatus	fairness	group	0	1	0	5	0.625	0
1086	EFG034SD2	1776	8	equalstatus	fairness	group	0	1	0	1	0.5	0
1087	EFG034SD2	1776	16	equalstatus	fairness	group	1	0	0	2	0.875	0
1088	EFG034SD2	1776	24	equalstatus	fairness	group	0	1	0	3	0.25	0
1089	EFG034SD2	1776	32	equalstatus	fairness	group	1	0	0	4	0.75	0
1090	EFG034SD2	1776	40	equalstatus	fairness	group	1	0	0	5	0.875	0
1091	EFG034SD2	1777	8	equalstatus	fairness	group	1	0	0	1	0.875	0
1092	EFG034SD2	1777	16	equalstatus	fairness	group	0	1	0	2	0.6	0.375
1093	EFG034SD2	1777	24	equalstatus	fairness	group	0	0	1	3	1	0.625
1094	EFG034SD2	1777	32	equalstatus	fairness	group	0	0	1	4	0.8	0.375
1095	EFG034SD2	1777	40	equalstatus	fairness	group	0	0	1	5	1	0.5
1096	EFG034SD2	1778	8	equalstatus	fairness	group	0	1	0	1	0.5	0
1097	EFG034SD2	1778	16	equalstatus	fairness	group	1	0	0	2	0.625	0
1098	EFG034SD2	1778	24	equalstatus	fairness	group	0	1	0	3	0.5	0
1099	EFG034SD2	1778	32	equalstatus	fairness	group	0	1	0	4	0.75	0
1100	EFG034SD2	1778	40	equalstatus	fairness	group	1	0	0	5	0.875	0
1101	EFG034SD2	1779	8	equalstatus	fairness	group	0	1	0	1	0.25	0
1102	EFG034SD2	1779	16	equalstatus	fairness	group	0	1	0	2	0.4	0.375
1103	EFG034SD2	1779	24	equalstatus	fairness	group	0	1	0	3	0.571428571428571	0.125
1104	EFG034SD2	1779	32	equalstatus	fairness	group	1	0	0	4	0.375	0
1105	EFG034SD2	1779	40	equalstatus	fairness	group	1	0	0	5	0.375	0
1106	EFG034SD2	1780	8	equalstatus	fairness	group	1	0	0	1	0.75	0
1107	EFG034SD2	1780	16	equalstatus	fairness	group	1	0	0	2	0.375	0
1108	EFG034SD2	1780	24	equalstatus	fairness	group	1	0	0	3	0.25	0
1109	EFG034SD2	1780	32	equalstatus	fairness	group	1	0	0	4	0.375	0
1110	EFG034SD2	1780	40	equalstatus	fairness	group	1	0	0	5	0.75	0
1111	EFG034SD2	1781	8	equalstatus	fairness	group	1	0	0	1	0.375	0
1112	EFG034SD2	1781	16	equalstatus	fairness	group	1	0	0	2	0.6	0.375
1113	EFG034SD2	1781	24	equalstatus	fairness	group	1	0	0	3	0.428571428571429	0.125
1114	EFG034SD2	1781	32	equalstatus	fairness	group	0	1	0	4	0.375	0
1115	EFG034SD2	1781	40	equalstatus	fairness	group	1	0	0	5	0.625	0
1116	EFG034SD2	1782	8	equalstatus	fairness	group	1	0	0	1	0.5	0
1117	EFG034SD2	1782	16	equalstatus	fairness	group	0	1	0	2	0.375	0
1118	EFG034SD2	1782	24	equalstatus	fairness	group	0	1	0	3	0.5	0
1119	EFG034SD2	1782	32	equalstatus	fairness	group	0	1	0	4	0.5	0
1120	EFG034SD2	1782	40	equalstatus	fairness	group	0	1	0	5	0.25	0
1121	EFG035ST2	1877	8	equalstatus	fairness	group	0	1	0	1	0.5	0
1122	EFG035ST2	1877	16	equalstatus	fairness	group	0	1	0	2	0.25	0
1123	EFG035ST2	1877	24	equalstatus	fairness	group	0	1	0	3	0.125	0
1124	EFG035ST2	1877	32	equalstatus	fairness	group	0	1	0	4	0.285714285714286	0.125
1125	EFG035ST2	1877	40	equalstatus	fairness	group	0	0	1	5	0.571428571428571	0.125
1126	EFG035ST2	1878	8	equalstatus	fairness	group	1	0	0	1	0.5	0
1127	EFG035ST2	1878	16	equalstatus	fairness	group	0	1	0	2	0.25	0
1128	EFG035ST2	1878	24	equalstatus	fairness	group	1	0	0	3	0.428571428571429	0.125
1129	EFG035ST2	1878	32	equalstatus	fairness	group	0	1	0	4	0.142857142857143	0.125
1130	EFG035ST2	1878	40	equalstatus	fairness	group	0	1	0	5	0.375	0
1131	EFG035ST2	1879	8	equalstatus	fairness	group	0	1	0	1	0.625	0
1132	EFG035ST2	1879	16	equalstatus	fairness	group	1	0	0	2	0.375	0
1133	EFG035ST2	1879	24	equalstatus	fairness	group	1	0	0	3	0.571428571428571	0.125
1134	EFG035ST2	1879	32	equalstatus	fairness	group	0	1	0	4	0.375	0
1135	EFG035ST2	1879	40	equalstatus	fairness	group	0	1	0	5	0.5	0.25
1136	EFG035ST2	1880	8	equalstatus	fairness	group	0	1	0	1	0.25	0
1137	EFG035ST2	1880	16	equalstatus	fairness	group	1	0	0	2	0.285714285714286	0.125
1138	EFG035ST2	1880	24	equalstatus	fairness	group	1	0	0	3	0.5	0
1139	EFG035ST2	1880	32	equalstatus	fairness	group	1	0	0	4	0.375	0
1140	EFG035ST2	1880	40	equalstatus	fairness	group	0	1	0	5	0.5	0
1141	EFG035ST2	1881	8	equalstatus	fairness	group	1	0	0	1	0.625	0
1142	EFG035ST2	1881	16	equalstatus	fairness	group	1	0	0	2	0.5	0
1143	EFG035ST2	1881	24	equalstatus	fairness	group	0	1	0	3	0.5	0
1144	EFG035ST2	1881	32	equalstatus	fairness	group	1	0	0	4	0.625	0
1145	EFG035ST2	1881	40	equalstatus	fairness	group	0	1	0	5	0.5	0
1146	EFG035ST2	1882	8	equalstatus	fairness	group	1	0	0	1	0.5	0
1147	EFG035ST2	1882	16	equalstatus	fairness	group	1	0	0	2	0.375	0
1148	EFG035ST2	1882	24	equalstatus	fairness	group	0	1	0	3	0.5	0.5
1149	EFG035ST2	1882	32	equalstatus	fairness	group	1	0	0	4	0.8	0.375
1150	EFG035ST2	1882	40	equalstatus	fairness	group	0	0	1	5	0.25	0.5
1151	EFG035ST2	1883	8	equalstatus	fairness	group	0	1	0	1	0.625	0
1152	EFG035ST2	1883	16	equalstatus	fairness	group	1	0	0	2	0.5	0
1153	EFG035ST2	1883	24	equalstatus	fairness	group	1	0	0	3	0.5	0
1154	EFG035ST2	1883	32	equalstatus	fairness	group	1	0	0	4	0.75	0
1155	EFG035ST2	1883	40	equalstatus	fairness	group	0	1	0	5	0.5	0
1156	EFG035ST2	1884	8	equalstatus	fairness	group	1	0	0	1	0.875	0
1157	EFG035ST2	1884	16	equalstatus	fairness	group	1	0	0	2	0.75	0
1158	EFG035ST2	1884	24	equalstatus	fairness	group	0	0	1	3	0.333333333333333	0.625
1159	EFG035ST2	1884	32	equalstatus	fairness	group	0	1	0	4	0.5	0.75
1160	EFG035ST2	1884	40	equalstatus	fairness	group	0	0	1	5	1	0.75
1161	EFG035ST2	1885	8	equalstatus	fairness	group	1	0	0	1	1	0
1162	EFG035ST2	1885	16	equalstatus	fairness	group	1	0	0	2	1	0.125
1163	EFG035ST2	1885	24	equalstatus	fairness	group	1	0	0	3	1	0
1164	EFG035ST2	1885	32	equalstatus	fairness	group	1	0	0	4	1	0
1165	EFG035ST2	1885	40	equalstatus	fairness	group	1	0	0	5	1	0
1166	EFG035ST2	1886	8	equalstatus	fairness	group	1	0	0	1	0.75	0
1167	EFG035ST2	1886	16	equalstatus	fairness	group	1	0	0	2	1	0
1168	EFG035ST2	1886	24	equalstatus	fairness	group	1	0	0	3	1	0
1169	EFG035ST2	1886	32	equalstatus	fairness	group	1	0	0	4	1	0
1170	EFG035ST2	1886	40	equalstatus	fairness	group	1	0	0	5	1	0
1171	EFG035ST2	1887	8	equalstatus	fairness	group	0	1	0	1	0.75	0
1172	EFG035ST2	1887	16	equalstatus	fairness	group	1	0	0	2	0.375	0
1173	EFG035ST2	1887	24	equalstatus	fairness	group	0	1	0	3	0.571428571428571	0.125
1174	EFG035ST2	1887	32	equalstatus	fairness	group	0	1	0	4	0.5	0
1175	EFG035ST2	1887	40	equalstatus	fairness	group	0	1	0	5	0.75	0
1176	EFG035ST2	1888	8	equalstatus	fairness	group	0	1	0	1	0.571428571428571	0.125
1177	EFG035ST2	1888	16	equalstatus	fairness	group	0	1	0	2	0.375	0
1178	EFG035ST2	1888	24	equalstatus	fairness	group	0	1	0	3	0.375	0
1179	EFG035ST2	1888	32	equalstatus	fairness	group	0	1	0	4	0.625	0
1180	EFG035ST2	1888	40	equalstatus	fairness	group	0	1	0	5	0	0
1181	EFG035ST2	1889	8	equalstatus	fairness	group	0	1	0	1	0.625	0
1182	EFG035ST2	1889	16	equalstatus	fairness	group	1	0	0	2	0.375	0
1183	EFG035ST2	1889	24	equalstatus	fairness	group	1	0	0	3	0.75	0
1184	EFG035ST2	1889	32	equalstatus	fairness	group	1	0	0	4	0.714285714285714	0.125
1185	EFG035ST2	1889	40	equalstatus	fairness	group	1	0	0	5	0.571428571428571	0.125
1186	EFG035ST2	1890	8	equalstatus	fairness	group	1	0	0	1	0.25	0
1187	EFG035ST2	1890	16	equalstatus	fairness	group	1	0	0	2	0.5	0
1188	EFG035ST2	1890	24	equalstatus	fairness	group	1	0	0	3	0.5	0
1189	EFG035ST2	1890	32	equalstatus	fairness	group	0	1	0	4	0.375	0
1190	EFG035ST2	1890	40	equalstatus	fairness	group	1	0	0	5	0.875	0
1191	EFG036NG	1531	8	equalstatus	fairness	group	1	0	0	1	0.5	0
1192	EFG036NG	1531	16	equalstatus	fairness	group	0	1	0	2	0.375	0
1193	EFG036NG	1531	24	equalstatus	fairness	group	1	0	0	3	0.5	0
1194	EFG036NG	1531	32	equalstatus	fairness	group	1	0	0	4	0.5	0
1195	EFG036NG	1531	40	equalstatus	fairness	group	0	1	0	5	0.625	0
1196	EFG036NG	1532	8	equalstatus	fairness	group	1	0	0	1	0.571428571428571	0.125
1197	EFG036NG	1532	16	equalstatus	fairness	group	0	1	0	2	0.5	0
1198	EFG036NG	1532	24	equalstatus	fairness	group	0	1	0	3	0.25	0
1199	EFG036NG	1532	32	equalstatus	fairness	group	0	1	0	4	0	0
1200	EFG036NG	1532	40	equalstatus	fairness	group	0	1	0	5	0	0
1201	EFG036NG	1533	8	equalstatus	fairness	group	1	0	0	1	0.875	0
1202	EFG036NG	1533	16	equalstatus	fairness	group	1	0	0	2	0.5	0
1203	EFG036NG	1533	24	equalstatus	fairness	group	1	0	0	3	0.25	0
1204	EFG036NG	1533	32	equalstatus	fairness	group	1	0	0	4	0.375	0
1205	EFG036NG	1533	40	equalstatus	fairness	group	1	0	0	5	0.875	0
1206	EFG036NG	1534	8	equalstatus	fairness	group	1	0	0	1	0.625	0
1207	EFG036NG	1534	16	equalstatus	fairness	group	0	1	0	2	0.25	0
1208	EFG036NG	1534	24	equalstatus	fairness	group	0	1	0	3	0.125	0
1209	EFG036NG	1534	32	equalstatus	fairness	group	0	1	0	4	0.375	0
1210	EFG036NG	1534	40	equalstatus	fairness	group	0	1	0	5	0.5	0
1211	EFG036NG	1535	8	equalstatus	fairness	group	0	1	0	1	0.5	0
1212	EFG036NG	1535	16	equalstatus	fairness	group	1	0	0	2	0.75	0
1213	EFG036NG	1535	24	equalstatus	fairness	group	1	0	0	3	0.5	0
1214	EFG036NG	1535	32	equalstatus	fairness	group	1	0	0	4	0.5	0
1215	EFG036NG	1535	40	equalstatus	fairness	group	0	1	0	5	0.5	0
1216	EFG036NG	1536	8	equalstatus	fairness	group	1	0	0	1	0.375	0
1217	EFG036NG	1536	16	equalstatus	fairness	group	1	0	0	2	0.5	0
1218	EFG036NG	1536	24	equalstatus	fairness	group	1	0	0	3	0.5	0
1219	EFG036NG	1536	32	equalstatus	fairness	group	1	0	0	4	0.625	0
1220	EFG036NG	1536	40	equalstatus	fairness	group	0	1	0	5	0.625	0
1221	EFG036NG	1537	8	equalstatus	fairness	group	1	0	0	1	0.875	0
1222	EFG036NG	1537	16	equalstatus	fairness	group	0	1	0	2	0.75	0
1223	EFG036NG	1537	24	equalstatus	fairness	group	1	0	0	3	0.625	0
1224	EFG036NG	1537	32	equalstatus	fairness	group	1	0	0	4	0.5	0
1225	EFG036NG	1537	40	equalstatus	fairness	group	1	0	0	5	0.625	0
1226	EFG036NG	1538	8	equalstatus	fairness	group	0	1	0	1	0.375	0
1227	EFG036NG	1538	16	equalstatus	fairness	group	1	0	0	2	0.5	0
1228	EFG036NG	1538	24	equalstatus	fairness	group	0	1	0	3	0.375	0
1229	EFG036NG	1538	32	equalstatus	fairness	group	0	1	0	4	0.375	0
1230	EFG036NG	1538	40	equalstatus	fairness	group	1	0	0	5	0.857142857142857	0.125
1231	EFG036NG	1539	8	equalstatus	fairness	group	1	0	0	1	1	0
1232	EFG036NG	1539	16	equalstatus	fairness	group	1	0	0	2	1	0
1233	EFG036NG	1539	24	equalstatus	fairness	group	1	0	0	3	1	0
1234	EFG036NG	1539	32	equalstatus	fairness	group	1	0	0	4	1	0.125
1235	EFG036NG	1539	40	equalstatus	fairness	group	1	0	0	5	1	0
1236	EFG036NG	1540	8	equalstatus	fairness	group	0	1	0	1	0.375	0
1237	EFG036NG	1540	16	equalstatus	fairness	group	1	0	0	2	0.5	0
1238	EFG036NG	1540	24	equalstatus	fairness	group	1	0	0	3	0.75	0
1239	EFG036NG	1540	32	equalstatus	fairness	group	0	1	0	4	0.375	0
1240	EFG036NG	1540	40	equalstatus	fairness	group	0	1	0	5	0.375	0
1241	EFG036NG	1541	8	equalstatus	fairness	group	0	1	0	1	0.875	0
1242	EFG036NG	1541	16	equalstatus	fairness	group	1	0	0	2	0.5	0
1243	EFG036NG	1541	24	equalstatus	fairness	group	0	1	0	3	0.125	0
1244	EFG036NG	1541	32	equalstatus	fairness	group	1	0	0	4	0.625	0
1245	EFG036NG	1541	40	equalstatus	fairness	group	0	1	0	5	0.5	0
1246	EFG036NG	1542	8	equalstatus	fairness	group	1	0	0	1	0.375	0
1247	EFG036NG	1542	16	equalstatus	fairness	group	1	0	0	2	0.375	0
1248	EFG036NG	1542	24	equalstatus	fairness	group	1	0	0	3	0.375	0
1249	EFG036NG	1542	32	equalstatus	fairness	group	1	0	0	4	0.285714285714286	0.125
1250	EFG036NG	1542	40	equalstatus	fairness	group	0	1	0	5	0.142857142857143	0.125
1251	EFG036NG	1543	8	equalstatus	fairness	group	1	0	0	1	1	0
1252	EFG036NG	1543	16	equalstatus	fairness	group	1	0	0	2	1	0
1253	EFG036NG	1543	24	equalstatus	fairness	group	1	0	0	3	1	0
1254	EFG036NG	1543	32	equalstatus	fairness	group	1	0	0	4	1	0
1255	EFG036NG	1543	40	equalstatus	fairness	group	1	0	0	5	1	0
1256	EFG036NG	1544	8	equalstatus	fairness	group	0	1	0	1	0.375	0
1257	EFG036NG	1544	16	equalstatus	fairness	group	0	1	0	2	0.625	0
1258	EFG036NG	1544	24	equalstatus	fairness	group	1	0	0	3	0.875	0
1259	EFG036NG	1544	32	equalstatus	fairness	group	1	0	0	4	0.5	0.5
1260	EFG036NG	1544	40	equalstatus	fairness	group	0	1	0	5	0.4	0.375
1261	EFIN013SD4	1461	8	equalstatus	fairness	individual	0	0	1	1	0	0.875
1262	EFIN013SD4	1461	16	equalstatus	fairness	individual	0	0	1	2	0	1
1263	EFIN013SD4	1461	24	equalstatus	fairness	individual	0	0	1	3	0.5	0.75
1264	EFIN013SD4	1461	32	equalstatus	fairness	individual	0	0	1	4	0	1
1265	EFIN013SD4	1461	40	equalstatus	fairness	individual	1	0	0	5	0.833333333333333	0.25
1266	EFIN013SD4	1462	8	equalstatus	fairness	individual	0	0	1	1	0.666666666666667	0.625
1267	EFIN013SD4	1462	16	equalstatus	fairness	individual	1	0	0	2	0.8	0.375
1268	EFIN013SD4	1462	24	equalstatus	fairness	individual	1	0	0	3	1	0
1269	EFIN013SD4	1462	32	equalstatus	fairness	individual	0	1	0	4	0.25	0
1270	EFIN013SD4	1462	40	equalstatus	fairness	individual	0	0	1	5	1	0.875
1271	EFIN013SD4	1463	8	equalstatus	fairness	individual	0	0	1	1	0.333333333333333	0.625
1272	EFIN013SD4	1463	16	equalstatus	fairness	individual	0	0	1	2	0.2	0.375
1273	EFIN013SD4	1463	24	equalstatus	fairness	individual	0	1	0	3	0.142857142857143	0.125
1274	EFIN013SD4	1463	32	equalstatus	fairness	individual	1	0	0	4	0.166666666666667	0.25
1275	EFIN013SD4	1463	40	equalstatus	fairness	individual	1	0	0	5	0.428571428571429	0.125
1276	EFIN013SD4	1464	8	equalstatus	fairness	individual	0	0	1	1	0.666666666666667	0.625
1277	EFIN013SD4	1464	16	equalstatus	fairness	individual	0	1	0	2	0.166666666666667	0.25
1278	EFIN013SD4	1464	24	equalstatus	fairness	individual	0	1	0	3	0.125	0
1279	EFIN013SD4	1464	32	equalstatus	fairness	individual	0	1	0	4	0.428571428571429	0.125
1280	EFIN013SD4	1464	40	equalstatus	fairness	individual	0	0	1	5	0.5	0.75
1281	EFIN013SD4	1465	8	equalstatus	fairness	individual	0	1	0	1	0.714285714285714	0.125
1282	EFIN013SD4	1465	16	equalstatus	fairness	individual	1	0	0	2	0.5	0
1283	EFIN013SD4	1465	24	equalstatus	fairness	individual	1	0	0	3	0.6	0.375
1284	EFIN013SD4	1465	32	equalstatus	fairness	individual	1	0	0	4	0.375	0
1285	EFIN013SD4	1465	40	equalstatus	fairness	individual	0	1	0	5	0.5	0
1286	EFIN013SD4	1466	8	equalstatus	fairness	individual	1	0	0	1	0.714285714285714	0.125
1287	EFIN013SD4	1466	16	equalstatus	fairness	individual	0	1	0	2	0.375	0
1288	EFIN013SD4	1466	24	equalstatus	fairness	individual	0	1	0	3	0.375	0
1289	EFIN013SD4	1466	32	equalstatus	fairness	individual	0	1	0	4	0.5	0
1290	EFIN013SD4	1466	40	equalstatus	fairness	individual	0	1	0	5	0.375	0
1291	EFIN013SD4	1467	8	equalstatus	fairness	individual	0	1	0	1	0.375	0
1292	EFIN013SD4	1467	16	equalstatus	fairness	individual	1	0	0	2	0.5	0
1293	EFIN013SD4	1467	24	equalstatus	fairness	individual	1	0	0	3	0.625	0
1294	EFIN013SD4	1467	32	equalstatus	fairness	individual	1	0	0	4	0.625	0
1295	EFIN013SD4	1467	40	equalstatus	fairness	individual	0	1	0	5	0.625	0
1296	EFIN013SD4	1468	8	equalstatus	fairness	individual	0	0	1	1	0.285714285714286	0.125
1297	EFIN013SD4	1468	16	equalstatus	fairness	individual	0	1	0	2	0.333333333333333	0.25
1298	EFIN013SD4	1468	24	equalstatus	fairness	individual	0	1	0	3	0.5	0
1299	EFIN013SD4	1468	32	equalstatus	fairness	individual	1	0	0	4	0.625	0
1300	EFIN013SD4	1468	40	equalstatus	fairness	individual	1	0	0	5	1	0
1301	EFIN013SD4	1469	8	equalstatus	fairness	individual	1	0	0	1	0.333333333333333	0.25
1302	EFIN013SD4	1469	16	equalstatus	fairness	individual	1	0	0	2	0.4	0.375
1303	EFIN013SD4	1469	24	equalstatus	fairness	individual	1	0	0	3	0.75	0
1304	EFIN013SD4	1469	32	equalstatus	fairness	individual	0	1	0	4	0.571428571428571	0.125
1305	EFIN013SD4	1469	40	equalstatus	fairness	individual	0	0	1	5	0.714285714285714	0.125
1306	EFIN013SD4	1470	8	equalstatus	fairness	individual	0	1	0	1	0.2	0.375
1307	EFIN013SD4	1470	16	equalstatus	fairness	individual	0	0	1	2	0.166666666666667	0.25
1308	EFIN013SD4	1470	24	equalstatus	fairness	individual	0	1	0	3	0.25	0
1309	EFIN013SD4	1470	32	equalstatus	fairness	individual	0	1	0	4	0.25	0
1310	EFIN013SD4	1470	40	equalstatus	fairness	individual	0	1	0	5	0	0.125
1311	EFIN013SD4	1471	8	equalstatus	fairness	individual	0	0	1	1	1	0.625
1312	EFIN013SD4	1471	16	equalstatus	fairness	individual	0	0	1	2	0	1
1313	EFIN013SD4	1471	24	equalstatus	fairness	individual	0	0	1	3	0	1
1314	EFIN013SD4	1471	32	equalstatus	fairness	individual	1	0	0	4	0.75	0
1315	EFIN013SD4	1471	40	equalstatus	fairness	individual	0	0	1	5	0	1
1316	EFIN013SD4	1472	8	equalstatus	fairness	individual	1	0	0	1	0.625	0
1317	EFIN013SD4	1472	16	equalstatus	fairness	individual	0	1	0	2	0.25	0
1318	EFIN013SD4	1472	24	equalstatus	fairness	individual	0	1	0	3	0.25	0
1319	EFIN013SD4	1472	32	equalstatus	fairness	individual	0	1	0	4	0.125	0
1320	EFIN013SD4	1472	40	equalstatus	fairness	individual	0	1	0	5	0.5	0
1321	EFIN013SD4	1473	8	equalstatus	fairness	individual	1	0	0	1	0.5	0.25
1322	EFIN013SD4	1473	16	equalstatus	fairness	individual	0	1	0	2	0.25	0.5
1323	EFIN013SD4	1473	24	equalstatus	fairness	individual	0	1	0	3	0.166666666666667	0.25
1324	EFIN013SD4	1473	32	equalstatus	fairness	individual	0	0	1	4	0.2	0.375
1325	EFIN013SD4	1473	40	equalstatus	fairness	individual	1	0	0	5	0.571428571428571	0.125
1326	EFIN013SD4	1474	8	equalstatus	fairness	individual	0	1	0	1	0.25	0.5
1327	EFIN013SD4	1474	16	equalstatus	fairness	individual	0	0	1	2	0	0.75
1328	EFIN013SD4	1474	24	equalstatus	fairness	individual	0	0	1	3	0.5	0.75
1329	EFIN013SD4	1474	32	equalstatus	fairness	individual	0	0	1	4	0.5	0.5
1330	EFIN013SD4	1474	40	equalstatus	fairness	individual	0	1	0	5	0.285714285714286	0.125
1331	EFIN014SM	2073	8	equalstatus	fairness	individual	0	1	0	1	0.375	0
1332	EFIN014SM	2073	16	equalstatus	fairness	individual	0	1	0	2	0.625	0
1333	EFIN014SM	2073	24	equalstatus	fairness	individual	1	0	0	3	0.5	0
1334	EFIN014SM	2073	32	equalstatus	fairness	individual	1	0	0	4	0.625	0
1335	EFIN014SM	2073	40	equalstatus	fairness	individual	1	0	0	5	0.75	0
1336	EFIN014SM	2074	8	equalstatus	fairness	individual	0	1	0	1	0.5	0
1337	EFIN014SM	2074	16	equalstatus	fairness	individual	0	1	0	2	0.625	0
1338	EFIN014SM	2074	24	equalstatus	fairness	individual	1	0	0	3	0.375	0
1339	EFIN014SM	2074	32	equalstatus	fairness	individual	0	1	0	4	0.25	0
1340	EFIN014SM	2074	40	equalstatus	fairness	individual	0	1	0	5	0.375	0
1341	EFIN014SM	2075	8	equalstatus	fairness	individual	0	1	0	1	0.25	0
1342	EFIN014SM	2075	16	equalstatus	fairness	individual	0	1	0	2	0.375	0
1343	EFIN014SM	2075	24	equalstatus	fairness	individual	0	1	0	3	0.375	0
1344	EFIN014SM	2075	32	equalstatus	fairness	individual	0	1	0	4	0.5	0
1345	EFIN014SM	2075	40	equalstatus	fairness	individual	1	0	0	5	0.625	0
1346	EFIN014SM	2076	8	equalstatus	fairness	individual	0	1	0	1	0.5	0
1347	EFIN014SM	2076	16	equalstatus	fairness	individual	1	0	0	2	0.125	0
1348	EFIN014SM	2076	24	equalstatus	fairness	individual	1	0	0	3	0.75	0
1349	EFIN014SM	2076	32	equalstatus	fairness	individual	0	1	0	4	0.25	0
1350	EFIN014SM	2076	40	equalstatus	fairness	individual	1	0	0	5	0.5	0
1351	EFIN014SM	2077	8	equalstatus	fairness	individual	1	0	0	1	0.5	0
1352	EFIN014SM	2077	16	equalstatus	fairness	individual	0	1	0	2	0.5	0
1353	EFIN014SM	2077	24	equalstatus	fairness	individual	0	1	0	3	0.571428571428571	0.125
1354	EFIN014SM	2077	32	equalstatus	fairness	individual	0	1	0	4	0.5	0
1355	EFIN014SM	2077	40	equalstatus	fairness	individual	0	1	0	5	0.75	0
1356	EFIN014SM	2078	8	equalstatus	fairness	individual	0	1	0	1	0.375	0
1357	EFIN014SM	2078	16	equalstatus	fairness	individual	1	0	0	2	0.25	0
1358	EFIN014SM	2078	24	equalstatus	fairness	individual	0	1	0	3	0.5	0
1359	EFIN014SM	2078	32	equalstatus	fairness	individual	0	1	0	4	0.5	0
1360	EFIN014SM	2078	40	equalstatus	fairness	individual	0	1	0	5	0.875	0
1361	EFIN014SM	2079	8	equalstatus	fairness	individual	1	0	0	1	0.5	0
1362	EFIN014SM	2079	16	equalstatus	fairness	individual	1	0	0	2	0.625	0
1363	EFIN014SM	2079	24	equalstatus	fairness	individual	0	1	0	3	0.5	0
1364	EFIN014SM	2079	32	equalstatus	fairness	individual	1	0	0	4	0.375	0
1365	EFIN014SM	2079	40	equalstatus	fairness	individual	1	0	0	5	0.625	0
1366	EFIN014SM	2080	8	equalstatus	fairness	individual	0	1	0	1	0.75	0
1367	EFIN014SM	2080	16	equalstatus	fairness	individual	1	0	0	2	0.5	0
1368	EFIN014SM	2080	24	equalstatus	fairness	individual	1	0	0	3	0.375	0
1369	EFIN014SM	2080	32	equalstatus	fairness	individual	1	0	0	4	0.285714285714286	0.125
1370	EFIN014SM	2080	40	equalstatus	fairness	individual	1	0	0	5	0.428571428571429	0.125
1371	EFIN014SM	2081	8	equalstatus	fairness	individual	1	0	0	1	0.375	0
1372	EFIN014SM	2081	16	equalstatus	fairness	individual	0	1	0	2	0.375	0
1373	EFIN014SM	2081	24	equalstatus	fairness	individual	0	1	0	3	0.625	0
1374	EFIN014SM	2081	32	equalstatus	fairness	individual	1	0	0	4	0.625	0
1375	EFIN014SM	2081	40	equalstatus	fairness	individual	0	1	0	5	0.25	0
1376	EFIN014SM	2082	8	equalstatus	fairness	individual	0	1	0	1	0.625	0
1377	EFIN014SM	2082	16	equalstatus	fairness	individual	0	1	0	2	0.5	0
1378	EFIN014SM	2082	24	equalstatus	fairness	individual	1	0	0	3	0.375	0
1379	EFIN014SM	2082	32	equalstatus	fairness	individual	1	0	0	4	0.5	0
1380	EFIN014SM	2082	40	equalstatus	fairness	individual	0	1	0	5	0.25	0
1381	EFIN014SM	2083	8	equalstatus	fairness	individual	0	1	0	1	0.75	0
1382	EFIN014SM	2083	16	equalstatus	fairness	individual	0	1	0	2	0.25	0
1383	EFIN014SM	2083	24	equalstatus	fairness	individual	0	1	0	3	0.375	0
1384	EFIN014SM	2083	32	equalstatus	fairness	individual	0	1	0	4	0.375	0
1385	EFIN014SM	2083	40	equalstatus	fairness	individual	1	0	0	5	0.625	0
1386	EFIN014SM	2084	8	equalstatus	fairness	individual	1	0	0	1	0.625	0
1387	EFIN014SM	2084	16	equalstatus	fairness	individual	0	1	0	2	0.375	0
1388	EFIN014SM	2084	24	equalstatus	fairness	individual	0	1	0	3	0.5	0
1389	EFIN014SM	2084	32	equalstatus	fairness	individual	0	1	0	4	0.5	0
1390	EFIN014SM	2084	40	equalstatus	fairness	individual	1	0	0	5	0.625	0
1391	EFIN014SM	2085	8	equalstatus	fairness	individual	0	1	0	1	0.25	0
1392	EFIN014SM	2085	16	equalstatus	fairness	individual	0	1	0	2	0.25	0
1393	EFIN014SM	2085	24	equalstatus	fairness	individual	1	0	0	3	0.5	0
1394	EFIN014SM	2085	32	equalstatus	fairness	individual	1	0	0	4	0.625	0
1395	EFIN014SM	2085	40	equalstatus	fairness	individual	1	0	0	5	0.375	0
1396	EFIN014SM	2086	8	equalstatus	fairness	individual	1	0	0	1	0.25	0
1397	EFIN014SM	2086	16	equalstatus	fairness	individual	1	0	0	2	0.25	0
1398	EFIN014SM	2086	24	equalstatus	fairness	individual	1	0	0	3	0.625	0
1399	EFIN014SM	2086	32	equalstatus	fairness	individual	0	1	0	4	0.125	0
1400	EFIN014SM	2086	40	equalstatus	fairness	individual	1	0	0	5	0.625	0
1401	EFIN015JT	1349	8	equalstatus	fairness	individual	1	0	0	1	0.25	0
1402	EFIN015JT	1349	16	equalstatus	fairness	individual	1	0	0	2	0.625	0
1403	EFIN015JT	1349	24	equalstatus	fairness	individual	0	1	0	3	0.375	0
1404	EFIN015JT	1349	32	equalstatus	fairness	individual	1	0	0	4	0.625	0
1405	EFIN015JT	1349	40	equalstatus	fairness	individual	1	0	0	5	0.5	0
1406	EFIN015JT	1350	8	equalstatus	fairness	individual	0	1	0	1	0.375	0
1407	EFIN015JT	1350	16	equalstatus	fairness	individual	0	1	0	2	0.25	0
1408	EFIN015JT	1350	24	equalstatus	fairness	individual	1	0	0	3	0.5	0
1409	EFIN015JT	1350	32	equalstatus	fairness	individual	1	0	0	4	0.5	0
1410	EFIN015JT	1350	40	equalstatus	fairness	individual	0	1	0	5	0.5	0
1411	EFIN015JT	1351	8	equalstatus	fairness	individual	0	1	0	1	0.25	0
1412	EFIN015JT	1351	16	equalstatus	fairness	individual	1	0	0	2	0.625	0
1413	EFIN015JT	1351	24	equalstatus	fairness	individual	0	1	0	3	0.25	0
1414	EFIN015JT	1351	32	equalstatus	fairness	individual	1	0	0	4	0.5	0
1415	EFIN015JT	1351	40	equalstatus	fairness	individual	1	0	0	5	0.5	0
1416	EFIN015JT	1352	8	equalstatus	fairness	individual	1	0	0	1	0.5	0
1417	EFIN015JT	1352	16	equalstatus	fairness	individual	0	1	0	2	0.125	0
1418	EFIN015JT	1352	24	equalstatus	fairness	individual	0	1	0	3	0.5	0
1419	EFIN015JT	1352	32	equalstatus	fairness	individual	1	0	0	4	0.428571428571429	0.125
1420	EFIN015JT	1352	40	equalstatus	fairness	individual	0	1	0	5	0.25	0
1421	EFIN015JT	1353	8	equalstatus	fairness	individual	0	1	0	1	0.25	0
1422	EFIN015JT	1353	16	equalstatus	fairness	individual	0	1	0	2	0.625	0
1423	EFIN015JT	1353	24	equalstatus	fairness	individual	0	1	0	3	0.25	0
1424	EFIN015JT	1353	32	equalstatus	fairness	individual	1	0	0	4	0.25	0
1425	EFIN015JT	1353	40	equalstatus	fairness	individual	1	0	0	5	0.875	0
1426	EFIN015JT	1354	8	equalstatus	fairness	individual	1	0	0	1	0.625	0
1427	EFIN015JT	1354	16	equalstatus	fairness	individual	0	1	0	2	0.625	0
1428	EFIN015JT	1354	24	equalstatus	fairness	individual	1	0	0	3	0.5	0
1429	EFIN015JT	1354	32	equalstatus	fairness	individual	0	1	0	4	0.25	0
1430	EFIN015JT	1354	40	equalstatus	fairness	individual	0	1	0	5	0.375	0
1431	EFIN015JT	1355	8	equalstatus	fairness	individual	1	0	0	1	0.375	0
1432	EFIN015JT	1355	16	equalstatus	fairness	individual	0	1	0	2	0.375	0
1433	EFIN015JT	1355	24	equalstatus	fairness	individual	1	0	0	3	0.375	0
1434	EFIN015JT	1355	32	equalstatus	fairness	individual	1	0	0	4	0.5	0
1435	EFIN015JT	1355	40	equalstatus	fairness	individual	0	1	0	5	0.25	0
1436	EFIN015JT	1356	8	equalstatus	fairness	individual	1	0	0	1	0.625	0
1437	EFIN015JT	1356	16	equalstatus	fairness	individual	1	0	0	2	0.375	0
1438	EFIN015JT	1356	24	equalstatus	fairness	individual	1	0	0	3	0.625	0
1439	EFIN015JT	1356	32	equalstatus	fairness	individual	0	1	0	4	0.5	0
1440	EFIN015JT	1356	40	equalstatus	fairness	individual	1	0	0	5	0.714285714285714	0.125
1441	EFIN015JT	1357	8	equalstatus	fairness	individual	0	1	0	1	0.25	0
1442	EFIN015JT	1357	16	equalstatus	fairness	individual	0	1	0	2	0.142857142857143	0.125
1443	EFIN015JT	1357	24	equalstatus	fairness	individual	0	1	0	3	0.625	0
1444	EFIN015JT	1357	32	equalstatus	fairness	individual	1	0	0	4	0.25	0
1445	EFIN015JT	1357	40	equalstatus	fairness	individual	0	1	0	5	0.5	0
1446	EFIN015JT	1358	8	equalstatus	fairness	individual	1	0	0	1	0.5	0
1447	EFIN015JT	1358	16	equalstatus	fairness	individual	0	1	0	2	0.25	0
1448	EFIN015JT	1358	24	equalstatus	fairness	individual	0	1	0	3	0.625	0
1449	EFIN015JT	1358	32	equalstatus	fairness	individual	1	0	0	4	0.375	0
1450	EFIN015JT	1358	40	equalstatus	fairness	individual	1	0	0	5	0.375	0
1451	EFIN015JT	1359	8	equalstatus	fairness	individual	0	1	0	1	0.5	0
1452	EFIN015JT	1359	16	equalstatus	fairness	individual	1	0	0	2	0.75	0
1453	EFIN015JT	1359	24	equalstatus	fairness	individual	1	0	0	3	0.375	0
1454	EFIN015JT	1359	32	equalstatus	fairness	individual	1	0	0	4	0.5	0
1455	EFIN015JT	1359	40	equalstatus	fairness	individual	1	0	0	5	0.75	0
1456	EFIN015JT	1360	8	equalstatus	fairness	individual	1	0	0	1	1	0
1457	EFIN015JT	1360	16	equalstatus	fairness	individual	0	1	0	2	0.5	0
1458	EFIN015JT	1360	24	equalstatus	fairness	individual	0	1	0	3	0.625	0
1459	EFIN015JT	1360	32	equalstatus	fairness	individual	1	0	0	4	0.375	0
1460	EFIN015JT	1360	40	equalstatus	fairness	individual	0	1	0	5	0.5	0
1461	EFIN015JT	1361	8	equalstatus	fairness	individual	1	0	0	1	0.375	0
1462	EFIN015JT	1361	16	equalstatus	fairness	individual	0	1	0	2	0.571428571428571	0.125
1463	EFIN015JT	1361	24	equalstatus	fairness	individual	1	0	0	3	0.625	0
1464	EFIN015JT	1361	32	equalstatus	fairness	individual	1	0	0	4	0.375	0
1465	EFIN015JT	1361	40	equalstatus	fairness	individual	0	0	1	5	0.333333333333333	0.25
1466	EFIN015JT	1362	8	equalstatus	fairness	individual	0	1	0	1	0.75	0
1467	EFIN015JT	1362	16	equalstatus	fairness	individual	0	1	0	2	0.5	0
1468	EFIN015JT	1362	24	equalstatus	fairness	individual	0	1	0	3	0.125	0
1469	EFIN015JT	1362	32	equalstatus	fairness	individual	0	1	0	4	0.625	0
1470	EFIN015JT	1362	40	equalstatus	fairness	individual	1	0	0	5	1	0
1471	EFIN016ST1	496	8	equalstatus	fairness	individual	0	1	0	1	0.428571428571429	0.125
1472	EFIN016ST1	496	16	equalstatus	fairness	individual	0	1	0	2	0.375	0
1473	EFIN016ST1	496	24	equalstatus	fairness	individual	0	1	0	3	0.375	0
1474	EFIN016ST1	496	32	equalstatus	fairness	individual	0	1	0	4	0.125	0
1475	EFIN016ST1	496	40	equalstatus	fairness	individual	0	1	0	5	0.25	0
1476	EFIN016ST1	497	8	equalstatus	fairness	individual	1	0	0	1	0.625	0
1477	EFIN016ST1	497	16	equalstatus	fairness	individual	1	0	0	2	0.375	0
1478	EFIN016ST1	497	24	equalstatus	fairness	individual	1	0	0	3	1	0
1479	EFIN016ST1	497	32	equalstatus	fairness	individual	1	0	0	4	0.5	0
1480	EFIN016ST1	497	40	equalstatus	fairness	individual	1	0	0	5	0.75	0
1481	EFIN016ST1	498	8	equalstatus	fairness	individual	1	0	0	1	0.375	0
1482	EFIN016ST1	498	16	equalstatus	fairness	individual	1	0	0	2	0.625	0
1483	EFIN016ST1	498	24	equalstatus	fairness	individual	0	0	1	3	0.2	0.375
1484	EFIN016ST1	498	32	equalstatus	fairness	individual	0	0	1	4	0.8	0.375
1485	EFIN016ST1	498	40	equalstatus	fairness	individual	0	0	1	5	0.666666666666667	0.625
1486	EFIN016ST1	499	8	equalstatus	fairness	individual	1	0	0	1	0.625	0
1487	EFIN016ST1	499	16	equalstatus	fairness	individual	0	1	0	2	0.5	0
1488	EFIN016ST1	499	24	equalstatus	fairness	individual	1	0	0	3	0.375	0
1489	EFIN016ST1	499	32	equalstatus	fairness	individual	0	1	0	4	0.125	0
1490	EFIN016ST1	499	40	equalstatus	fairness	individual	0	1	0	5	0.5	0
1491	EFIN016ST1	500	8	equalstatus	fairness	individual	0	1	0	1	0.5	0
1492	EFIN016ST1	500	16	equalstatus	fairness	individual	0	1	0	2	0.5	0
1493	EFIN016ST1	500	24	equalstatus	fairness	individual	1	0	0	3	0.625	0
1494	EFIN016ST1	500	32	equalstatus	fairness	individual	1	0	0	4	0.375	0
1495	EFIN016ST1	500	40	equalstatus	fairness	individual	1	0	0	5	0.625	0
1496	EFIN016ST1	501	8	equalstatus	fairness	individual	0	1	0	1	0.625	0
1497	EFIN016ST1	501	16	equalstatus	fairness	individual	0	1	0	2	0.5	0
1498	EFIN016ST1	501	24	equalstatus	fairness	individual	1	0	0	3	0.375	0
1499	EFIN016ST1	501	32	equalstatus	fairness	individual	1	0	0	4	0.5	0
1500	EFIN016ST1	501	40	equalstatus	fairness	individual	0	1	0	5	0.285714285714286	0.125
1501	EFIN016ST1	502	8	equalstatus	fairness	individual	0	1	0	1	0.375	0
1502	EFIN016ST1	502	16	equalstatus	fairness	individual	1	0	0	2	0.625	0
1503	EFIN016ST1	502	24	equalstatus	fairness	individual	0	1	0	3	0.375	0
1504	EFIN016ST1	502	32	equalstatus	fairness	individual	1	0	0	4	0.333333333333333	0.25
1505	EFIN016ST1	502	40	equalstatus	fairness	individual	1	0	0	5	0.625	0
1506	EFIN016ST1	503	8	equalstatus	fairness	individual	0	1	0	1	0.25	0
1507	EFIN016ST1	503	16	equalstatus	fairness	individual	1	0	0	2	0.75	0
1508	EFIN016ST1	503	24	equalstatus	fairness	individual	1	0	0	3	1	0.5
1509	EFIN016ST1	503	32	equalstatus	fairness	individual	1	0	0	4	0.625	0
1510	EFIN016ST1	503	40	equalstatus	fairness	individual	1	0	0	5	1	0
1511	EFIN016ST1	504	8	equalstatus	fairness	individual	1	0	0	1	0.5	0
1512	EFIN016ST1	504	16	equalstatus	fairness	individual	0	1	0	2	0.25	0
1513	EFIN016ST1	504	24	equalstatus	fairness	individual	0	1	0	3	0.75	0
1514	EFIN016ST1	504	32	equalstatus	fairness	individual	0	1	0	4	0.5	0
1515	EFIN016ST1	504	40	equalstatus	fairness	individual	1	0	0	5	0.5	0
1516	EFIN016ST1	505	8	equalstatus	fairness	individual	0	1	0	1	0.375	0
1517	EFIN016ST1	505	16	equalstatus	fairness	individual	1	0	0	2	0.375	0
1518	EFIN016ST1	505	24	equalstatus	fairness	individual	1	0	0	3	0.5	0
1519	EFIN016ST1	505	32	equalstatus	fairness	individual	0	1	0	4	0.375	0
1520	EFIN016ST1	505	40	equalstatus	fairness	individual	0	1	0	5	0.375	0
1521	EFIN016ST1	506	8	equalstatus	fairness	individual	0	1	0	1	0.625	0
1522	EFIN016ST1	506	16	equalstatus	fairness	individual	1	0	0	2	0.75	0
1523	EFIN016ST1	506	24	equalstatus	fairness	individual	0	1	0	3	0.428571428571429	0.125
1524	EFIN016ST1	506	32	equalstatus	fairness	individual	0	1	0	4	0.125	0
1525	EFIN016ST1	506	40	equalstatus	fairness	individual	0	0	1	5	0.166666666666667	0.25
1526	EFIN016ST1	507	8	equalstatus	fairness	individual	1	0	0	1	0.625	0
1527	EFIN016ST1	507	16	equalstatus	fairness	individual	0	1	0	2	0.625	0
1528	EFIN016ST1	507	24	equalstatus	fairness	individual	1	0	0	3	0.5	0
1529	EFIN016ST1	507	32	equalstatus	fairness	individual	1	0	0	4	0.5	0
1530	EFIN016ST1	507	40	equalstatus	fairness	individual	1	0	0	5	0.5	0
1531	EFIN016ST1	508	8	equalstatus	fairness	individual	0	1	0	1	0.25	0
1532	EFIN016ST1	508	16	equalstatus	fairness	individual	0	1	0	2	0.5	0
1533	EFIN016ST1	508	24	equalstatus	fairness	individual	0	1	0	3	0.625	0
1534	EFIN016ST1	508	32	equalstatus	fairness	individual	0	1	0	4	0.375	0
1535	EFIN016ST1	508	40	equalstatus	fairness	individual	1	0	0	5	0.625	0
1536	EFIN016ST1	509	8	equalstatus	fairness	individual	1	0	0	1	0.375	0
1537	EFIN016ST1	509	16	equalstatus	fairness	individual	1	0	0	2	0.25	0
1538	EFIN016ST1	509	24	equalstatus	fairness	individual	0	1	0	3	0.375	0
1539	EFIN016ST1	509	32	equalstatus	fairness	individual	0	1	0	4	0.166666666666667	0.25
1540	EFIN016ST1	509	40	equalstatus	fairness	individual	1	0	0	5	0.875	0
1541	EFIN017AC	607	8	equalstatus	fairness	individual	0	1	0	1	0.375	0
1542	EFIN017AC	607	16	equalstatus	fairness	individual	0	1	0	2	0.5	0
1543	EFIN017AC	607	24	equalstatus	fairness	individual	1	0	0	3	0.5	0
1544	EFIN017AC	607	32	equalstatus	fairness	individual	1	0	0	4	0.5	0
1545	EFIN017AC	607	40	equalstatus	fairness	individual	0	1	0	5	0.25	0
1546	EFIN017AC	608	8	equalstatus	fairness	individual	1	0	0	1	0.5	0
1547	EFIN017AC	608	16	equalstatus	fairness	individual	1	0	0	2	0.625	0
1548	EFIN017AC	608	24	equalstatus	fairness	individual	0	1	0	3	0.25	0
1549	EFIN017AC	608	32	equalstatus	fairness	individual	0	1	0	4	0.25	0
1550	EFIN017AC	608	40	equalstatus	fairness	individual	0	1	0	5	0.5	0
1551	EFIN017AC	609	8	equalstatus	fairness	individual	0	1	0	1	0.375	0
1552	EFIN017AC	609	16	equalstatus	fairness	individual	1	0	0	2	0.5	0
1553	EFIN017AC	609	24	equalstatus	fairness	individual	0	1	0	3	0.375	0
1554	EFIN017AC	609	32	equalstatus	fairness	individual	0	1	0	4	0.625	0
1555	EFIN017AC	609	40	equalstatus	fairness	individual	1	0	0	5	0.375	0
1556	EFIN017AC	610	8	equalstatus	fairness	individual	0	1	0	1	0.25	0
1557	EFIN017AC	610	16	equalstatus	fairness	individual	0	1	0	2	0.25	0
1558	EFIN017AC	610	24	equalstatus	fairness	individual	0	1	0	3	0.75	0
1559	EFIN017AC	610	32	equalstatus	fairness	individual	0	1	0	4	0.25	0
1560	EFIN017AC	610	40	equalstatus	fairness	individual	0	1	0	5	0.5	0
1561	EFIN017AC	611	8	equalstatus	fairness	individual	0	1	0	1	0.428571428571429	0.125
1562	EFIN017AC	611	16	equalstatus	fairness	individual	0	1	0	2	0.5	0
1563	EFIN017AC	611	24	equalstatus	fairness	individual	1	0	0	3	0.5	0
1564	EFIN017AC	611	32	equalstatus	fairness	individual	1	0	0	4	0.625	0
1565	EFIN017AC	611	40	equalstatus	fairness	individual	0	1	0	5	0.25	0
1566	EFIN017AC	612	8	equalstatus	fairness	individual	0	1	0	1	0.25	0
1567	EFIN017AC	612	16	equalstatus	fairness	individual	1	0	0	2	0.25	0
1568	EFIN017AC	612	24	equalstatus	fairness	individual	1	0	0	3	0.571428571428571	0.125
1569	EFIN017AC	612	32	equalstatus	fairness	individual	0	1	0	4	0.5	0
1570	EFIN017AC	612	40	equalstatus	fairness	individual	0	1	0	5	0.5	0
1571	EFIN017AC	613	8	equalstatus	fairness	individual	0	1	0	1	0.375	0
1572	EFIN017AC	613	16	equalstatus	fairness	individual	1	0	0	2	0.875	0
1573	EFIN017AC	613	24	equalstatus	fairness	individual	1	0	0	3	0.625	0
1574	EFIN017AC	613	32	equalstatus	fairness	individual	1	0	0	4	1	0
1575	EFIN017AC	613	40	equalstatus	fairness	individual	0	1	0	5	0.375	0
1576	EFIN017AC	614	8	equalstatus	fairness	individual	1	0	0	1	0.25	0
1577	EFIN017AC	614	16	equalstatus	fairness	individual	1	0	0	2	0.5	0
1578	EFIN017AC	614	24	equalstatus	fairness	individual	1	0	0	3	0.875	0
1579	EFIN017AC	614	32	equalstatus	fairness	individual	1	0	0	4	0.625	0
1580	EFIN017AC	614	40	equalstatus	fairness	individual	0	1	0	5	0.625	0
1581	EFIN017AC	615	8	equalstatus	fairness	individual	1	0	0	1	0.375	0
1582	EFIN017AC	615	16	equalstatus	fairness	individual	0	1	0	2	0.625	0
1583	EFIN017AC	615	24	equalstatus	fairness	individual	0	1	0	3	0.5	0
1584	EFIN017AC	615	32	equalstatus	fairness	individual	0	1	0	4	0.375	0
1585	EFIN017AC	615	40	equalstatus	fairness	individual	1	0	0	5	0.75	0
1586	EFIN017AC	616	8	equalstatus	fairness	individual	0	1	0	1	0.5	0
1587	EFIN017AC	616	16	equalstatus	fairness	individual	1	0	0	2	0.625	0
1588	EFIN017AC	616	24	equalstatus	fairness	individual	1	0	0	3	0.375	0
1589	EFIN017AC	616	32	equalstatus	fairness	individual	1	0	0	4	0.75	0
1590	EFIN017AC	616	40	equalstatus	fairness	individual	1	0	0	5	0.375	0
1591	EFIN017AC	617	8	equalstatus	fairness	individual	0	1	0	1	0.5	0
1592	EFIN017AC	617	16	equalstatus	fairness	individual	1	0	0	2	0.625	0
1593	EFIN017AC	617	24	equalstatus	fairness	individual	0	1	0	3	0.625	0
1594	EFIN017AC	617	32	equalstatus	fairness	individual	0	1	0	4	0.625	0
1595	EFIN017AC	617	40	equalstatus	fairness	individual	0	1	0	5	0.5	0
1596	EFIN017AC	618	8	equalstatus	fairness	individual	1	0	0	1	0.25	0
1597	EFIN017AC	618	16	equalstatus	fairness	individual	1	0	0	2	0.5	0
1598	EFIN017AC	618	24	equalstatus	fairness	individual	0	1	0	3	0.375	0
1599	EFIN017AC	618	32	equalstatus	fairness	individual	0	1	0	4	0.5	0
1600	EFIN017AC	618	40	equalstatus	fairness	individual	0	1	0	5	0.25	0
1601	EFIN017AC	619	8	equalstatus	fairness	individual	0	1	0	1	0.75	0
1602	EFIN017AC	619	16	equalstatus	fairness	individual	1	0	0	2	0.5	0
1603	EFIN017AC	619	24	equalstatus	fairness	individual	0	1	0	3	0.375	0
1604	EFIN017AC	619	32	equalstatus	fairness	individual	0	1	0	4	0.375	0
1605	EFIN017AC	619	40	equalstatus	fairness	individual	1	0	0	5	0.375	0
1606	EFIN017AC	620	8	equalstatus	fairness	individual	0	1	0	1	0.375	0
1607	EFIN017AC	620	16	equalstatus	fairness	individual	0	1	0	2	0.5	0
1608	EFIN017AC	620	24	equalstatus	fairness	individual	0	1	0	3	0.25	0
1609	EFIN017AC	620	32	equalstatus	fairness	individual	1	0	0	4	0.625	0
1610	EFIN017AC	620	40	equalstatus	fairness	individual	0	1	0	5	0.5	0
1611	EFIN018JT	1321	8	equalstatus	fairness	individual	0	1	0	1	0.25	0
1612	EFIN018JT	1321	16	equalstatus	fairness	individual	0	1	0	2	0.375	0
1613	EFIN018JT	1321	24	equalstatus	fairness	individual	0	1	0	3	0.4	0.375
1614	EFIN018JT	1321	32	equalstatus	fairness	individual	1	0	0	4	0.75	0
1615	EFIN018JT	1321	40	equalstatus	fairness	individual	0	1	0	5	0.375	0
1616	EFIN018JT	1322	8	equalstatus	fairness	individual	0	1	0	1	0.285714285714286	0.125
1617	EFIN018JT	1322	16	equalstatus	fairness	individual	1	0	0	2	0.375	0
1618	EFIN018JT	1322	24	equalstatus	fairness	individual	0	1	0	3	0	0.25
1619	EFIN018JT	1322	32	equalstatus	fairness	individual	1	0	0	4	0.375	0
1620	EFIN018JT	1322	40	equalstatus	fairness	individual	0	1	0	5	0.125	0
1621	EFIN018JT	1323	8	equalstatus	fairness	individual	1	0	0	1	0.375	0
1622	EFIN018JT	1323	16	equalstatus	fairness	individual	1	0	0	2	0.5	0
1623	EFIN018JT	1323	24	equalstatus	fairness	individual	1	0	0	3	0.625	0
1624	EFIN018JT	1323	32	equalstatus	fairness	individual	0	1	0	4	0.625	0
1625	EFIN018JT	1323	40	equalstatus	fairness	individual	0	1	0	5	0.5	0
1626	EFIN018JT	1324	8	equalstatus	fairness	individual	1	0	0	1	0.875	0
1627	EFIN018JT	1324	16	equalstatus	fairness	individual	0	1	0	2	0.428571428571429	0.125
1628	EFIN018JT	1324	24	equalstatus	fairness	individual	0	1	0	3	0.25	0
1629	EFIN018JT	1324	32	equalstatus	fairness	individual	0	1	0	4	0.375	0
1630	EFIN018JT	1324	40	equalstatus	fairness	individual	0	1	0	5	0.5	0
1631	EFIN018JT	1325	8	equalstatus	fairness	individual	0	0	1	1	0.571428571428571	0.125
1632	EFIN018JT	1325	16	equalstatus	fairness	individual	1	0	0	2	0.8	0.375
1633	EFIN018JT	1325	24	equalstatus	fairness	individual	0	0	1	3	0.5	0.75
1634	EFIN018JT	1325	32	equalstatus	fairness	individual	0	0	1	4	0	1
1635	EFIN018JT	1325	40	equalstatus	fairness	individual	0	0	1	5	0.5	0.75
1636	EFIN018JT	1326	8	equalstatus	fairness	individual	0	1	0	1	0.5	0.5
1637	EFIN018JT	1326	16	equalstatus	fairness	individual	1	0	0	2	0.25	0.5
1638	EFIN018JT	1326	24	equalstatus	fairness	individual	0	0	1	3	1	0.75
1639	EFIN018JT	1326	32	equalstatus	fairness	individual	0	0	1	4	0.25	0.5
1640	EFIN018JT	1326	40	equalstatus	fairness	individual	0	0	1	5	0.2	0.375
1641	EFIN018JT	1327	8	equalstatus	fairness	individual	1	0	0	1	0.333333333333333	0.25
1642	EFIN018JT	1327	16	equalstatus	fairness	individual	0	1	0	2	0.142857142857143	0.125
1643	EFIN018JT	1327	24	equalstatus	fairness	individual	0	1	0	3	0.625	0
1644	EFIN018JT	1327	32	equalstatus	fairness	individual	1	0	0	4	0.25	0
1645	EFIN018JT	1327	40	equalstatus	fairness	individual	0	1	0	5	0	0
1646	EFIN018JT	1328	8	equalstatus	fairness	individual	0	1	0	1	0.142857142857143	0.125
1647	EFIN018JT	1328	16	equalstatus	fairness	individual	1	0	0	2	0.75	0
1648	EFIN018JT	1328	24	equalstatus	fairness	individual	0	1	0	3	0.375	0
1649	EFIN018JT	1328	32	equalstatus	fairness	individual	0	1	0	4	0.571428571428571	0.125
1650	EFIN018JT	1328	40	equalstatus	fairness	individual	1	0	0	5	0.571428571428571	0.125
1651	EFIN018JT	1329	8	equalstatus	fairness	individual	0	1	0	1	0.625	0
1652	EFIN018JT	1329	16	equalstatus	fairness	individual	0	1	0	2	0.375	0
1653	EFIN018JT	1329	24	equalstatus	fairness	individual	1	0	0	3	0.625	0
1654	EFIN018JT	1329	32	equalstatus	fairness	individual	0	1	0	4	0.5	0
1655	EFIN018JT	1329	40	equalstatus	fairness	individual	0	1	0	5	0.5	0
1656	EFIN018JT	1330	8	equalstatus	fairness	individual	1	0	0	1	0.5	0
1657	EFIN018JT	1330	16	equalstatus	fairness	individual	0	1	0	2	0.25	0
1658	EFIN018JT	1330	24	equalstatus	fairness	individual	0	1	0	3	0.375	0
1659	EFIN018JT	1330	32	equalstatus	fairness	individual	0	1	0	4	0.75	0
1660	EFIN018JT	1330	40	equalstatus	fairness	individual	0	1	0	5	0.125	0
1661	EFIN018JT	1331	8	equalstatus	fairness	individual	0	1	0	1	0.375	0
1662	EFIN018JT	1331	16	equalstatus	fairness	individual	0	0	1	2	0.571428571428571	0.125
1663	EFIN018JT	1331	24	equalstatus	fairness	individual	0	1	0	3	0.666666666666667	0.25
1664	EFIN018JT	1331	32	equalstatus	fairness	individual	0	0	1	4	1	0.75
1665	EFIN018JT	1331	40	equalstatus	fairness	individual	0	0	1	5	1	0.875
1666	EFIN018JT	1332	8	equalstatus	fairness	individual	1	0	0	1	0.5	0
1667	EFIN018JT	1332	16	equalstatus	fairness	individual	0	0	1	2	0.428571428571429	0.125
1668	EFIN018JT	1332	24	equalstatus	fairness	individual	1	0	0	3	0.333333333333333	0.25
1669	EFIN018JT	1332	32	equalstatus	fairness	individual	1	0	0	4	0.333333333333333	0.25
1670	EFIN018JT	1332	40	equalstatus	fairness	individual	0	0	1	5	0.666666666666667	0.625
1671	EFIN018JT	1333	8	equalstatus	fairness	individual	1	0	0	1	0.5	0
1672	EFIN018JT	1333	16	equalstatus	fairness	individual	1	0	0	2	0.375	0
1673	EFIN018JT	1333	24	equalstatus	fairness	individual	0	0	1	3	0	1
1674	EFIN018JT	1333	32	equalstatus	fairness	individual	0	0	1	4	0	1
1675	EFIN018JT	1333	40	equalstatus	fairness	individual	0	0	1	5	0	1
1676	EFIN018JT	1334	8	equalstatus	fairness	individual	0	1	0	1	0.75	0
1677	EFIN018JT	1334	16	equalstatus	fairness	individual	0	1	0	2	0.285714285714286	0.125
1678	EFIN018JT	1334	24	equalstatus	fairness	individual	0	1	0	3	0.714285714285714	0.125
1679	EFIN018JT	1334	32	equalstatus	fairness	individual	1	0	0	4	0.571428571428571	0.125
1680	EFIN018JT	1334	40	equalstatus	fairness	individual	1	0	0	5	0.571428571428571	0.125
1681	ENG019ST	2017	8	equalstatus	no_norm	group	0	0	1	1	0.285714285714286	0.125
1682	ENG019ST	2017	16	equalstatus	no_norm	group	0	1	0	2	0.5	0
1683	ENG019ST	2017	24	equalstatus	no_norm	group	0	1	0	3	0.5	0
1684	ENG019ST	2017	32	equalstatus	no_norm	group	0	1	0	4	0.571428571428571	0.125
1685	ENG019ST	2017	40	equalstatus	no_norm	group	1	0	0	5	0.375	0
1686	ENG019ST	2018	8	equalstatus	no_norm	group	0	1	0	1	0.142857142857143	0.125
1687	ENG019ST	2018	16	equalstatus	no_norm	group	0	1	0	2	0.25	0
1688	ENG019ST	2018	24	equalstatus	no_norm	group	1	0	0	3	0.428571428571429	0.125
1689	ENG019ST	2018	32	equalstatus	no_norm	group	0	1	0	4	0.25	0
1690	ENG019ST	2018	40	equalstatus	no_norm	group	1	0	0	5	0.5	0
1691	ENG019ST	2019	8	equalstatus	no_norm	group	1	0	0	1	0.571428571428571	0.125
1692	ENG019ST	2019	16	equalstatus	no_norm	group	1	0	0	2	1	0.5
1693	ENG019ST	2019	24	equalstatus	no_norm	group	0	0	1	3	1	0.5
1694	ENG019ST	2019	32	equalstatus	no_norm	group	0	1	0	4	0.4	0.375
1695	ENG019ST	2019	40	equalstatus	no_norm	group	0	1	0	5	0	0.75
1696	ENG019ST	2020	8	equalstatus	no_norm	group	1	0	0	1	1	0
1697	ENG019ST	2020	16	equalstatus	no_norm	group	1	0	0	2	0.625	0
1698	ENG019ST	2020	24	equalstatus	no_norm	group	0	1	0	3	0.5	0
1699	ENG019ST	2020	32	equalstatus	no_norm	group	1	0	0	4	0.25	0
1700	ENG019ST	2020	40	equalstatus	no_norm	group	0	1	0	5	0.375	0
1701	ENG019ST	2021	8	equalstatus	no_norm	group	0	0	1	1	0.428571428571429	0.125
1702	ENG019ST	2021	16	equalstatus	no_norm	group	0	1	0	2	0.285714285714286	0.125
1703	ENG019ST	2021	24	equalstatus	no_norm	group	0	1	0	3	0.25	0
1704	ENG019ST	2021	32	equalstatus	no_norm	group	1	0	0	4	0.625	0
1705	ENG019ST	2021	40	equalstatus	no_norm	group	1	0	0	5	1	0
1706	ENG019ST	2022	8	equalstatus	no_norm	group	0	1	0	1	0.142857142857143	0.125
1707	ENG019ST	2022	16	equalstatus	no_norm	group	1	0	0	2	0.6	0.375
1708	ENG019ST	2022	24	equalstatus	no_norm	group	1	0	0	3	1	0
1709	ENG019ST	2022	32	equalstatus	no_norm	group	1	0	0	4	1	0
1710	ENG019ST	2022	40	equalstatus	no_norm	group	1	0	0	5	1	0
1711	ENG019ST	2023	8	equalstatus	no_norm	group	1	0	0	1	0.875	0
1712	ENG019ST	2023	16	equalstatus	no_norm	group	1	0	0	2	0.8	0.375
1713	ENG019ST	2023	24	equalstatus	no_norm	group	0	1	0	3	0.75	0
1714	ENG019ST	2023	32	equalstatus	no_norm	group	1	0	0	4	0.75	0
1715	ENG019ST	2023	40	equalstatus	no_norm	group	1	0	0	5	1	0
1716	ENG019ST	2024	8	equalstatus	no_norm	group	0	0	1	1	0.5	0.25
1717	ENG019ST	2024	16	equalstatus	no_norm	group	0	1	0	2	0.375	0
1718	ENG019ST	2024	24	equalstatus	no_norm	group	1	0	0	3	0.625	0
1719	ENG019ST	2024	32	equalstatus	no_norm	group	1	0	0	4	0.75	0
1720	ENG019ST	2024	40	equalstatus	no_norm	group	1	0	0	5	1	0
1721	ENG019ST	2025	8	equalstatus	no_norm	group	1	0	0	1	0.625	0
1722	ENG019ST	2025	16	equalstatus	no_norm	group	1	0	0	2	0.5	0
1723	ENG019ST	2025	24	equalstatus	no_norm	group	0	1	0	3	0.625	0
1724	ENG019ST	2025	32	equalstatus	no_norm	group	0	1	0	4	0.25	0
1725	ENG019ST	2025	40	equalstatus	no_norm	group	0	1	0	5	0.5	0
1726	ENG019ST	2026	8	equalstatus	no_norm	group	1	0	0	1	0.625	0
1727	ENG019ST	2026	16	equalstatus	no_norm	group	1	0	0	2	0.5	0
1728	ENG019ST	2026	24	equalstatus	no_norm	group	0	1	0	3	0.5	0
1729	ENG019ST	2026	32	equalstatus	no_norm	group	1	0	0	4	0.375	0
1730	ENG019ST	2026	40	equalstatus	no_norm	group	0	1	0	5	0.5	0
1731	ENG019ST	2027	8	equalstatus	no_norm	group	0	1	0	1	0.25	0
1732	ENG019ST	2027	16	equalstatus	no_norm	group	1	0	0	2	0.5	0
1733	ENG019ST	2027	24	equalstatus	no_norm	group	1	0	0	3	0.4	0.375
1734	ENG019ST	2027	32	equalstatus	no_norm	group	0	0	1	4	0.2	0.375
1735	ENG019ST	2027	40	equalstatus	no_norm	group	0	0	1	5	0.333333333333333	0.625
1736	ENG019ST	2028	8	equalstatus	no_norm	group	1	0	0	1	0.5	0
1737	ENG019ST	2028	16	equalstatus	no_norm	group	0	1	0	2	0.285714285714286	0.125
1738	ENG019ST	2028	24	equalstatus	no_norm	group	1	0	0	3	0.571428571428571	0.125
1739	ENG019ST	2028	32	equalstatus	no_norm	group	1	0	0	4	0.625	0
1740	ENG019ST	2028	40	equalstatus	no_norm	group	0	1	0	5	0.375	0
1741	ENG019ST	2029	8	equalstatus	no_norm	group	1	0	0	1	0.875	0
1742	ENG019ST	2029	16	equalstatus	no_norm	group	1	0	0	2	0.875	0
1743	ENG019ST	2029	24	equalstatus	no_norm	group	0	1	0	3	0.625	0
1744	ENG019ST	2029	32	equalstatus	no_norm	group	0	1	0	4	0.25	0
1745	ENG019ST	2029	40	equalstatus	no_norm	group	1	0	0	5	0.625	0
1746	ENG019ST	2030	8	equalstatus	no_norm	group	1	0	0	1	0.571428571428571	0.125
1747	ENG019ST	2030	16	equalstatus	no_norm	group	1	0	0	2	0.375	0
1748	ENG019ST	2030	24	equalstatus	no_norm	group	0	1	0	3	0.375	0
1749	ENG019ST	2030	32	equalstatus	no_norm	group	1	0	0	4	0.625	0
1750	ENG019ST	2030	40	equalstatus	no_norm	group	1	0	0	5	0.5	0
1751	ENG020RR1	634	8	equalstatus	no_norm	group	1	0	0	1	0.25	0
1752	ENG020RR1	634	16	equalstatus	no_norm	group	0	1	0	2	0.75	0
1753	ENG020RR1	634	24	equalstatus	no_norm	group	1	0	0	3	0.375	0
1754	ENG020RR1	634	32	equalstatus	no_norm	group	0	1	0	4	0.875	0
1755	ENG020RR1	634	40	equalstatus	no_norm	group	1	0	0	5	0.666666666666667	0.25
1756	ENG020RR1	635	8	equalstatus	no_norm	group	1	0	0	1	0.375	0
1757	ENG020RR1	635	16	equalstatus	no_norm	group	0	1	0	2	0.375	0
1758	ENG020RR1	635	24	equalstatus	no_norm	group	0	1	0	3	0.25	0
1759	ENG020RR1	635	32	equalstatus	no_norm	group	1	0	0	4	0.625	0
1760	ENG020RR1	635	40	equalstatus	no_norm	group	0	1	0	5	0	0
1761	ENG020RR1	636	8	equalstatus	no_norm	group	0	1	0	1	0.75	0
1762	ENG020RR1	636	16	equalstatus	no_norm	group	1	0	0	2	0.875	0
1763	ENG020RR1	636	24	equalstatus	no_norm	group	1	0	0	3	0.833333333333333	0.25
1764	ENG020RR1	636	32	equalstatus	no_norm	group	1	0	0	4	0.857142857142857	0.125
1765	ENG020RR1	636	40	equalstatus	no_norm	group	1	0	0	5	0.625	0
1766	ENG020RR1	637	8	equalstatus	no_norm	group	1	0	0	1	0.75	0
1767	ENG020RR1	637	16	equalstatus	no_norm	group	1	0	0	2	0.875	0
1768	ENG020RR1	637	24	equalstatus	no_norm	group	0	0	1	3	0.333333333333333	0.625
1769	ENG020RR1	637	32	equalstatus	no_norm	group	0	0	1	4	0.75	0.5
1770	ENG020RR1	637	40	equalstatus	no_norm	group	1	0	0	5	1	0.5
1771	ENG020RR1	638	8	equalstatus	no_norm	group	0	1	0	1	0.375	0
1772	ENG020RR1	638	16	equalstatus	no_norm	group	0	1	0	2	0.625	0
1773	ENG020RR1	638	24	equalstatus	no_norm	group	1	0	0	3	0.5	0
1774	ENG020RR1	638	32	equalstatus	no_norm	group	1	0	0	4	0.75	0
1775	ENG020RR1	638	40	equalstatus	no_norm	group	1	0	0	5	0.5	0
1776	ENG020RR1	639	8	equalstatus	no_norm	group	0	1	0	1	0.25	0
1777	ENG020RR1	639	16	equalstatus	no_norm	group	0	1	0	2	0.625	0
1778	ENG020RR1	639	24	equalstatus	no_norm	group	1	0	0	3	0.625	0
1779	ENG020RR1	639	32	equalstatus	no_norm	group	1	0	0	4	0.625	0
1780	ENG020RR1	639	40	equalstatus	no_norm	group	1	0	0	5	0.5	0
1781	ENG020RR1	640	8	equalstatus	no_norm	group	1	0	0	1	0.625	0
1782	ENG020RR1	640	16	equalstatus	no_norm	group	1	0	0	2	0.625	0
1783	ENG020RR1	640	24	equalstatus	no_norm	group	1	0	0	3	0.5	0
1784	ENG020RR1	640	32	equalstatus	no_norm	group	0	1	0	4	0.375	0
1785	ENG020RR1	640	40	equalstatus	no_norm	group	0	1	0	5	0.625	0
1786	ENG020RR1	641	8	equalstatus	no_norm	group	0	1	0	1	0.5	0
1787	ENG020RR1	641	16	equalstatus	no_norm	group	0	1	0	2	0.75	0
1788	ENG020RR1	641	24	equalstatus	no_norm	group	1	0	0	3	0.5	0
1789	ENG020RR1	641	32	equalstatus	no_norm	group	1	0	0	4	0.571428571428571	0.125
1790	ENG020RR1	641	40	equalstatus	no_norm	group	1	0	0	5	0.75	0
1791	ENG020RR1	642	8	equalstatus	no_norm	group	1	0	0	1	0.5	0
1792	ENG020RR1	642	16	equalstatus	no_norm	group	0	1	0	2	0.375	0
1793	ENG020RR1	642	24	equalstatus	no_norm	group	1	0	0	3	0.4	0.375
1794	ENG020RR1	642	32	equalstatus	no_norm	group	1	0	0	4	0.8	0.375
1795	ENG020RR1	642	40	equalstatus	no_norm	group	1	0	0	5	0.6	0.375
1796	ENG020RR1	643	8	equalstatus	no_norm	group	0	1	0	1	0.625	0
1797	ENG020RR1	643	16	equalstatus	no_norm	group	0	1	0	2	0.375	0
1798	ENG020RR1	643	24	equalstatus	no_norm	group	1	0	0	3	0.5	0
1799	ENG020RR1	643	32	equalstatus	no_norm	group	1	0	0	4	0.75	0
1800	ENG020RR1	643	40	equalstatus	no_norm	group	1	0	0	5	0.875	0
1801	ENG020RR1	644	8	equalstatus	no_norm	group	1	0	0	1	1	0
1802	ENG020RR1	644	16	equalstatus	no_norm	group	1	0	0	2	1	0
1803	ENG020RR1	644	24	equalstatus	no_norm	group	1	0	0	3	1	0
1804	ENG020RR1	644	32	equalstatus	no_norm	group	1	0	0	4	0.75	0
1805	ENG020RR1	644	40	equalstatus	no_norm	group	1	0	0	5	1	0
1806	ENG020RR1	645	8	equalstatus	no_norm	group	1	0	0	1	0.375	0
1807	ENG020RR1	645	16	equalstatus	no_norm	group	1	0	0	2	0.5	0
1808	ENG020RR1	645	24	equalstatus	no_norm	group	0	1	0	3	0.25	0
1809	ENG020RR1	645	32	equalstatus	no_norm	group	0	1	0	4	0.125	0
1810	ENG020RR1	645	40	equalstatus	no_norm	group	1	0	0	5	0.5	0
1811	ENG020RR1	646	8	equalstatus	no_norm	group	1	0	0	1	0.625	0
1812	ENG020RR1	646	16	equalstatus	no_norm	group	1	0	0	2	1	0
1813	ENG020RR1	646	24	equalstatus	no_norm	group	1	0	0	3	1	0
1814	ENG020RR1	646	32	equalstatus	no_norm	group	1	0	0	4	1	0
1815	ENG020RR1	646	40	equalstatus	no_norm	group	1	0	0	5	1	0
1816	ENG021SD	1503	8	equalstatus	no_norm	group	0	1	0	1	0.125	0
1817	ENG021SD	1503	16	equalstatus	no_norm	group	1	0	0	2	0.25	0
1818	ENG021SD	1503	24	equalstatus	no_norm	group	0	1	0	3	0.125	0
1819	ENG021SD	1503	32	equalstatus	no_norm	group	0	1	0	4	0	0
1820	ENG021SD	1503	40	equalstatus	no_norm	group	0	1	0	5	0.5	0
1821	ENG021SD	1504	8	equalstatus	no_norm	group	0	1	0	1	0.5	0
1822	ENG021SD	1504	16	equalstatus	no_norm	group	1	0	0	2	0.5	0
1823	ENG021SD	1504	24	equalstatus	no_norm	group	1	0	0	3	0.375	0
1824	ENG021SD	1504	32	equalstatus	no_norm	group	1	0	0	4	0.125	0
1825	ENG021SD	1504	40	equalstatus	no_norm	group	0	1	0	5	0.25	0
1826	ENG021SD	1505	8	equalstatus	no_norm	group	1	0	0	1	0.5	0
1827	ENG021SD	1505	16	equalstatus	no_norm	group	0	1	0	2	0.375	0
1828	ENG021SD	1505	24	equalstatus	no_norm	group	1	0	0	3	0.625	0
1829	ENG021SD	1505	32	equalstatus	no_norm	group	1	0	0	4	0.6	0.375
1830	ENG021SD	1505	40	equalstatus	no_norm	group	1	0	0	5	1	0
1831	ENG021SD	1506	8	equalstatus	no_norm	group	1	0	0	1	0.75	0
1832	ENG021SD	1506	16	equalstatus	no_norm	group	0	1	0	2	0.25	0
1833	ENG021SD	1506	24	equalstatus	no_norm	group	1	0	0	3	0.625	0
1834	ENG021SD	1506	32	equalstatus	no_norm	group	0	1	0	4	0.375	0
1835	ENG021SD	1506	40	equalstatus	no_norm	group	0	1	0	5	0.285714285714286	0.125
1836	ENG021SD	1507	8	equalstatus	no_norm	group	1	0	0	1	0.5	0
1837	ENG021SD	1507	16	equalstatus	no_norm	group	0	1	0	2	0.285714285714286	0.125
1838	ENG021SD	1507	24	equalstatus	no_norm	group	1	0	0	3	0.5	0
1839	ENG021SD	1507	32	equalstatus	no_norm	group	1	0	0	4	0.375	0
1840	ENG021SD	1507	40	equalstatus	no_norm	group	1	0	0	5	0.714285714285714	0.125
1841	ENG021SD	1508	8	equalstatus	no_norm	group	1	0	0	1	1	0.25
1842	ENG021SD	1508	16	equalstatus	no_norm	group	0	1	0	2	0.333333333333333	0.25
1843	ENG021SD	1508	24	equalstatus	no_norm	group	1	0	0	3	1	0
1844	ENG021SD	1508	32	equalstatus	no_norm	group	1	0	0	4	1	0.25
1845	ENG021SD	1508	40	equalstatus	no_norm	group	1	0	0	5	0.857142857142857	0.125
1846	ENG021SD	1509	8	equalstatus	no_norm	group	0	1	0	1	0.8	0.375
1847	ENG021SD	1509	16	equalstatus	no_norm	group	0	0	1	2	1	0.375
1848	ENG021SD	1509	24	equalstatus	no_norm	group	1	0	0	3	0.5	0.75
1849	ENG021SD	1509	32	equalstatus	no_norm	group	0	1	0	4	0.428571428571429	0.125
1850	ENG021SD	1509	40	equalstatus	no_norm	group	1	0	0	5	0.571428571428571	0.125
1851	ENG021SD	1510	8	equalstatus	no_norm	group	0	0	1	1	1	0.25
1852	ENG021SD	1510	16	equalstatus	no_norm	group	1	0	0	2	0.714285714285714	0.125
1853	ENG021SD	1510	24	equalstatus	no_norm	group	0	0	1	3	1	0.875
1854	ENG021SD	1510	32	equalstatus	no_norm	group	1	0	0	4	1	0.375
1855	ENG021SD	1510	40	equalstatus	no_norm	group	0	1	0	5	0.5	0
1856	ENG021SD	1511	8	equalstatus	no_norm	group	0	0	1	1	1	0.75
1857	ENG021SD	1511	16	equalstatus	no_norm	group	0	0	1	2	0	0.875
1858	ENG021SD	1511	24	equalstatus	no_norm	group	0	0	1	3	1	0.75
1859	ENG021SD	1511	32	equalstatus	no_norm	group	0	0	1	4	0.857142857142857	0.125
1860	ENG021SD	1511	40	equalstatus	no_norm	group	0	0	1	5	0.75	0.5
1861	ENG021SD	1512	8	equalstatus	no_norm	group	0	0	1	1	0.666666666666667	0.25
1862	ENG021SD	1512	16	equalstatus	no_norm	group	0	1	0	2	0.666666666666667	0.25
1863	ENG021SD	1512	24	equalstatus	no_norm	group	0	1	0	3	0.5	0.25
1864	ENG021SD	1512	32	equalstatus	no_norm	group	0	1	0	4	0.285714285714286	0.125
1865	ENG021SD	1512	40	equalstatus	no_norm	group	0	1	0	5	0.333333333333333	0.25
1866	ENG021SD	1513	8	equalstatus	no_norm	group	0	0	1	1	0.166666666666667	0.25
1867	ENG021SD	1513	16	equalstatus	no_norm	group	0	1	0	2	0.571428571428571	0.125
1868	ENG021SD	1513	24	equalstatus	no_norm	group	0	1	0	3	0.4	0.375
1869	ENG021SD	1513	32	equalstatus	no_norm	group	1	0	0	4	0.666666666666667	0.25
1870	ENG021SD	1513	40	equalstatus	no_norm	group	0	0	1	5	0.4	0.375
1871	ENG021SD	1514	8	equalstatus	no_norm	group	0	1	0	1	0.25	0
1872	ENG021SD	1514	16	equalstatus	no_norm	group	0	1	0	2	0.375	0
1873	ENG021SD	1514	24	equalstatus	no_norm	group	0	1	0	3	0.5	0
1874	ENG021SD	1514	32	equalstatus	no_norm	group	1	0	0	4	0.625	0
1875	ENG021SD	1514	40	equalstatus	no_norm	group	1	0	0	5	0.375	0
1876	ENG021SD	1515	8	equalstatus	no_norm	group	0	0	1	1	1	0.875
1877	ENG021SD	1515	16	equalstatus	no_norm	group	0	0	1	2	0	1
1878	ENG021SD	1515	24	equalstatus	no_norm	group	0	0	1	3	0	1
1879	ENG021SD	1515	32	equalstatus	no_norm	group	0	1	0	4	0	0.875
1880	ENG021SD	1515	40	equalstatus	no_norm	group	0	0	1	5	0	0.875
1881	ENG021SD	1516	8	equalstatus	no_norm	group	0	1	0	1	0.25	0
1882	ENG021SD	1516	16	equalstatus	no_norm	group	0	1	0	2	0.625	0
1883	ENG021SD	1516	24	equalstatus	no_norm	group	1	0	0	3	0.75	0
1884	ENG021SD	1516	32	equalstatus	no_norm	group	1	0	0	4	1	0
1885	ENG021SD	1516	40	equalstatus	no_norm	group	0	0	1	5	0.714285714285714	0.125
1886	ENG022RR	2101	8	equalstatus	no_norm	group	0	1	0	1	0.625	0
1887	ENG022RR	2101	16	equalstatus	no_norm	group	0	1	0	2	0.25	0
1888	ENG022RR	2101	24	equalstatus	no_norm	group	1	0	0	3	0.428571428571429	0.125
1889	ENG022RR	2101	32	equalstatus	no_norm	group	1	0	0	4	0.625	0
1890	ENG022RR	2101	40	equalstatus	no_norm	group	1	0	0	5	1	0
1891	ENG022RR	2102	8	equalstatus	no_norm	group	1	0	0	1	0.375	0
1892	ENG022RR	2102	16	equalstatus	no_norm	group	0	1	0	2	0.625	0
1893	ENG022RR	2102	24	equalstatus	no_norm	group	1	0	0	3	0.75	0
1894	ENG022RR	2102	32	equalstatus	no_norm	group	1	0	0	4	0.5	0
1895	ENG022RR	2102	40	equalstatus	no_norm	group	0	1	0	5	0.375	0
1896	ENG022RR	2103	8	equalstatus	no_norm	group	0	1	0	1	0.125	0
1897	ENG022RR	2103	16	equalstatus	no_norm	group	1	0	0	2	0.5	0
1898	ENG022RR	2103	24	equalstatus	no_norm	group	0	1	0	3	0.375	0
1899	ENG022RR	2103	32	equalstatus	no_norm	group	0	1	0	4	0.625	0
1900	ENG022RR	2103	40	equalstatus	no_norm	group	1	0	0	5	0.875	0
1901	ENG022RR	2104	8	equalstatus	no_norm	group	0	1	0	1	0.5	0
1902	ENG022RR	2104	16	equalstatus	no_norm	group	0	1	0	2	0	0.125
1903	ENG022RR	2104	24	equalstatus	no_norm	group	0	1	0	3	0.142857142857143	0.125
1904	ENG022RR	2104	32	equalstatus	no_norm	group	0	1	0	4	0.285714285714286	0.125
1905	ENG022RR	2104	40	equalstatus	no_norm	group	0	0	1	5	0.333333333333333	0.25
1906	ENG022RR	2105	8	equalstatus	no_norm	group	0	1	0	1	0.75	0
1907	ENG022RR	2105	16	equalstatus	no_norm	group	1	0	0	2	0.875	0
1908	ENG022RR	2105	24	equalstatus	no_norm	group	0	1	0	3	0.875	0
1909	ENG022RR	2105	32	equalstatus	no_norm	group	1	0	0	4	0.75	0
1910	ENG022RR	2105	40	equalstatus	no_norm	group	1	0	0	5	0.75	0
1911	ENG022RR	2106	8	equalstatus	no_norm	group	0	1	0	1	0.375	0
1912	ENG022RR	2106	16	equalstatus	no_norm	group	0	1	0	2	0.5	0
1913	ENG022RR	2106	24	equalstatus	no_norm	group	1	0	0	3	0.375	0
1914	ENG022RR	2106	32	equalstatus	no_norm	group	0	1	0	4	0.75	0
1915	ENG022RR	2106	40	equalstatus	no_norm	group	0	1	0	5	0.125	0
1916	ENG022RR	2107	8	equalstatus	no_norm	group	0	1	0	1	0.625	0
1917	ENG022RR	2107	16	equalstatus	no_norm	group	1	0	0	2	0.375	0
1918	ENG022RR	2107	24	equalstatus	no_norm	group	1	0	0	3	0.75	0
1919	ENG022RR	2107	32	equalstatus	no_norm	group	0	1	0	4	0.571428571428571	0.125
1920	ENG022RR	2107	40	equalstatus	no_norm	group	1	0	0	5	0.5	0
1921	ENG022RR	2108	8	equalstatus	no_norm	group	1	0	0	1	0.625	0
1922	ENG022RR	2108	16	equalstatus	no_norm	group	0	1	0	2	0.625	0
1923	ENG022RR	2108	24	equalstatus	no_norm	group	1	0	0	3	0.75	0
1924	ENG022RR	2108	32	equalstatus	no_norm	group	0	1	0	4	0.25	0
1925	ENG022RR	2108	40	equalstatus	no_norm	group	1	0	0	5	0.5	0
1926	ENG022RR	2109	8	equalstatus	no_norm	group	0	1	0	1	0.125	0
1927	ENG022RR	2109	16	equalstatus	no_norm	group	0	1	0	2	0.25	0
1928	ENG022RR	2109	24	equalstatus	no_norm	group	0	1	0	3	0.5	0
1929	ENG022RR	2109	32	equalstatus	no_norm	group	1	0	0	4	0.625	0
1930	ENG022RR	2109	40	equalstatus	no_norm	group	1	0	0	5	0.875	0
1931	ENG022RR	2110	8	equalstatus	no_norm	group	0	1	0	1	0.25	0
1932	ENG022RR	2110	16	equalstatus	no_norm	group	1	0	0	2	0.375	0
1933	ENG022RR	2110	24	equalstatus	no_norm	group	1	0	0	3	1	0
1934	ENG022RR	2110	32	equalstatus	no_norm	group	1	0	0	4	0.875	0
1935	ENG022RR	2110	40	equalstatus	no_norm	group	1	0	0	5	1	0
1936	ENG022RR	2111	8	equalstatus	no_norm	group	0	1	0	1	0.625	0
1937	ENG022RR	2111	16	equalstatus	no_norm	group	1	0	0	2	0.75	0
1938	ENG022RR	2111	24	equalstatus	no_norm	group	0	1	0	3	0	0
1939	ENG022RR	2111	32	equalstatus	no_norm	group	0	1	0	4	0.25	0
1940	ENG022RR	2111	40	equalstatus	no_norm	group	0	1	0	5	0.25	0
1941	ENG022RR	2112	8	equalstatus	no_norm	group	0	1	0	1	0.5	0
1942	ENG022RR	2112	16	equalstatus	no_norm	group	1	0	0	2	0.5	0
1943	ENG022RR	2112	24	equalstatus	no_norm	group	1	0	0	3	0.375	0
1944	ENG022RR	2112	32	equalstatus	no_norm	group	1	0	0	4	0.125	0
1945	ENG022RR	2112	40	equalstatus	no_norm	group	0	1	0	5	0.375	0
1946	ENG022RR	2113	8	equalstatus	no_norm	group	1	0	0	1	0.75	0
1947	ENG022RR	2113	16	equalstatus	no_norm	group	0	1	0	2	0.375	0
1948	ENG022RR	2113	24	equalstatus	no_norm	group	1	0	0	3	0.125	0
1949	ENG022RR	2113	32	equalstatus	no_norm	group	0	1	0	4	0.125	0
1950	ENG022RR	2113	40	equalstatus	no_norm	group	0	1	0	5	0.125	0
1951	ENG022RR	2114	8	equalstatus	no_norm	group	0	1	0	1	0.125	0
1952	ENG022RR	2114	16	equalstatus	no_norm	group	1	0	0	2	0.75	0
1953	ENG022RR	2114	24	equalstatus	no_norm	group	0	1	0	3	0.5	0
1954	ENG022RR	2114	32	equalstatus	no_norm	group	0	1	0	4	0.375	0
1955	ENG022RR	2114	40	equalstatus	no_norm	group	0	1	0	5	0.625	0
1956	ENG023NG	758	8	equalstatus	no_norm	group	1	0	0	1	0.5	0
1957	ENG023NG	758	16	equalstatus	no_norm	group	1	0	0	2	0.5	0
1958	ENG023NG	758	24	equalstatus	no_norm	group	1	0	0	3	0.571428571428571	0.125
1959	ENG023NG	758	32	equalstatus	no_norm	group	0	1	0	4	0.75	0
1960	ENG023NG	758	40	equalstatus	no_norm	group	1	0	0	5	0.714285714285714	0.125
1961	ENG023NG	759	8	equalstatus	no_norm	group	1	0	0	1	0.875	0
1962	ENG023NG	759	16	equalstatus	no_norm	group	0	1	0	2	0.875	0
1963	ENG023NG	759	24	equalstatus	no_norm	group	0	1	0	3	0.375	0
1964	ENG023NG	759	32	equalstatus	no_norm	group	1	0	0	4	1	0
1965	ENG023NG	759	40	equalstatus	no_norm	group	1	0	0	5	1	0
1966	ENG023NG	760	8	equalstatus	no_norm	group	1	0	0	1	0.875	0
1967	ENG023NG	760	16	equalstatus	no_norm	group	1	0	0	2	1	0
1968	ENG023NG	760	24	equalstatus	no_norm	group	1	0	0	3	1	0
1969	ENG023NG	760	32	equalstatus	no_norm	group	1	0	0	4	1	0
1970	ENG023NG	760	40	equalstatus	no_norm	group	1	0	0	5	1	0
1971	ENG023NG	761	8	equalstatus	no_norm	group	0	1	0	1	0.625	0
1972	ENG023NG	761	16	equalstatus	no_norm	group	0	1	0	2	0.666666666666667	0.25
1973	ENG023NG	761	24	equalstatus	no_norm	group	0	1	0	3	0.285714285714286	0.125
1974	ENG023NG	761	32	equalstatus	no_norm	group	0	1	0	4	0.75	0
1975	ENG023NG	761	40	equalstatus	no_norm	group	1	0	0	5	0.714285714285714	0.125
1976	ENG023NG	762	8	equalstatus	no_norm	group	1	0	0	1	0.625	0
1977	ENG023NG	762	16	equalstatus	no_norm	group	1	0	0	2	0.714285714285714	0.125
1978	ENG023NG	762	24	equalstatus	no_norm	group	1	0	0	3	0.75	0
1979	ENG023NG	762	32	equalstatus	no_norm	group	1	0	0	4	1	0.125
1980	ENG023NG	762	40	equalstatus	no_norm	group	1	0	0	5	1	0.375
1981	ENG023NG	763	8	equalstatus	no_norm	group	0	1	0	1	0.25	0
1982	ENG023NG	763	16	equalstatus	no_norm	group	1	0	0	2	0.25	0.5
1983	ENG023NG	763	24	equalstatus	no_norm	group	0	0	1	3	1	0.75
1984	ENG023NG	763	32	equalstatus	no_norm	group	0	0	1	4	0.666666666666667	0.625
1985	ENG023NG	763	40	equalstatus	no_norm	group	0	0	1	5	0.5	0.5
1986	ENG023NG	764	8	equalstatus	no_norm	group	1	0	0	1	0.25	0
1987	ENG023NG	764	16	equalstatus	no_norm	group	1	0	0	2	0.375	0
1988	ENG023NG	764	24	equalstatus	no_norm	group	0	1	0	3	0.625	0
1989	ENG023NG	764	32	equalstatus	no_norm	group	1	0	0	4	0.875	0
1990	ENG023NG	764	40	equalstatus	no_norm	group	1	0	0	5	0.875	0
1991	ENG023NG	765	8	equalstatus	no_norm	group	0	1	0	1	0.571428571428571	0.125
1992	ENG023NG	765	16	equalstatus	no_norm	group	1	0	0	2	0.571428571428571	0.125
1993	ENG023NG	765	24	equalstatus	no_norm	group	1	0	0	3	0.5	0
1994	ENG023NG	765	32	equalstatus	no_norm	group	1	0	0	4	0.625	0
1995	ENG023NG	765	40	equalstatus	no_norm	group	0	0	1	5	0.5	0.75
1996	ENG023NG	766	8	equalstatus	no_norm	group	1	0	0	1	0.75	0
1997	ENG023NG	766	16	equalstatus	no_norm	group	1	0	0	2	0.5	0
1998	ENG023NG	766	24	equalstatus	no_norm	group	1	0	0	3	1	0
1999	ENG023NG	766	32	equalstatus	no_norm	group	1	0	0	4	1	0
[truncated: 3,021 more rows]
