# Supplementary material for: Investigating the Evolution of Ingroup Favoritism Using a Minimal Group Interaction Paradigm: The Effects of Inter- and Intragroup Interdependence
Source: PLoS One. 2016 Nov 16;11(11):e0165974. doi: 10.1371/journal.pone.0165974 (PMC5113042; doi:10.1371/journal.pone.0165974)
Supplement: S3 File — (CSV) [file pone.0165974.s003.csv]

	game	id	roundno	groupness	equalitycondition	tokenstoingroup	tokenstooutgroup	tokenstoself	roundcat	ingroupfav	selfgiving
1	EG01	4759	8	group	equalstatus	0	1	0	1	0.428571428571429	0.125
2	EG01	4757	8	group	equalstatus	1	0	0	1	0.625	0
3	EG01	4761	8	group	equalstatus	1	0	0	1	1	0
4	EG01	4763	8	group	equalstatus	1	0	0	1	0.625	0
5	EG01	4753	8	group	equalstatus	1	0	0	1	0.875	0
6	EG01	4751	8	group	equalstatus	1	0	0	1	1	0
7	EG01	4754	8	group	equalstatus	0	1	0	1	0.875	0
8	EG01	4755	8	group	equalstatus	0	0	1	1	1	0.5
9	EG01	4756	8	group	equalstatus	0	0	1	1	0.666666666666667	0.25
10	EG01	4758	8	group	equalstatus	0	1	0	1	0.5	0
11	EG01	4762	8	group	equalstatus	1	0	0	1	0.375	0
12	EG01	4750	8	group	equalstatus	0	1	0	1	0.75	0
13	EG01	4752	8	group	equalstatus	1	0	0	1	0.875	0
14	EG01	4760	8	group	equalstatus	1	0	0	1	1	0
15	EG01	4759	16	group	equalstatus	1	0	0	2	0.666666666666667	0.625
16	EG01	4757	16	group	equalstatus	1	0	0	2	1	0
17	EG01	4761	16	group	equalstatus	1	0	0	2	0.875	0
18	EG01	4763	16	group	equalstatus	1	0	0	2	0.625	0
19	EG01	4753	16	group	equalstatus	0	1	0	2	0.25	0
20	EG01	4751	16	group	equalstatus	1	0	0	2	1	0
21	EG01	4754	16	group	equalstatus	1	0	0	2	1	0
22	EG01	4755	16	group	equalstatus	1	0	0	2	0.75	0.5
23	EG01	4756	16	group	equalstatus	1	0	0	2	0.833333333333333	0.25
24	EG01	4758	16	group	equalstatus	0	1	0	2	0.125	0
25	EG01	4762	16	group	equalstatus	0	1	0	2	0.25	0
26	EG01	4750	16	group	equalstatus	0	1	0	2	0.375	0
27	EG01	4752	16	group	equalstatus	0	1	0	2	0.625	0
28	EG01	4760	16	group	equalstatus	1	0	0	2	0.875	0
29	EG01	4759	24	group	equalstatus	1	0	0	3	0.5	0.25
30	EG01	4757	24	group	equalstatus	1	0	0	3	1	0
31	EG01	4761	24	group	equalstatus	1	0	0	3	0.875	0
32	EG01	4763	24	group	equalstatus	1	0	0	3	0.75	0
33	EG01	4753	24	group	equalstatus	1	0	0	3	0.5	0
34	EG01	4751	24	group	equalstatus	1	0	0	3	1	0
35	EG01	4754	24	group	equalstatus	1	0	0	3	1	0
36	EG01	4755	24	group	equalstatus	0	0	1	3	1	0.625
37	EG01	4756	24	group	equalstatus	1	0	0	3	0.666666666666667	0.25
38	EG01	4758	24	group	equalstatus	0	1	0	3	0.25	0
39	EG01	4762	24	group	equalstatus	1	0	0	3	0.875	0
40	EG01	4750	24	group	equalstatus	0	1	0	3	0.625	0
41	EG01	4752	24	group	equalstatus	0	1	0	3	0.75	0
42	EG01	4760	24	group	equalstatus	0	1	0	3	0.875	0
43	EG01	4759	32	group	equalstatus	0	0	1	4	0.75	0.5
44	EG01	4757	32	group	equalstatus	1	0	0	4	0.875	0
45	EG01	4761	32	group	equalstatus	1	0	0	4	1	0
46	EG01	4763	32	group	equalstatus	0	1	0	4	0.75	0
47	EG01	4753	32	group	equalstatus	0	1	0	4	0.5	0
48	EG01	4751	32	group	equalstatus	1	0	0	4	0.875	0
49	EG01	4754	32	group	equalstatus	0	0	1	4	0.833333333333333	0.25
50	EG01	4755	32	group	equalstatus	0	0	1	4	1	0.5
51	EG01	4756	32	group	equalstatus	0	0	1	4	1	0.25
52	EG01	4758	32	group	equalstatus	0	1	0	4	0.125	0
53	EG01	4762	32	group	equalstatus	1	0	0	4	0.625	0
54	EG01	4750	32	group	equalstatus	0	1	0	4	0.5	0
55	EG01	4752	32	group	equalstatus	1	0	0	4	0.25	0
56	EG01	4760	32	group	equalstatus	1	0	0	4	0.625	0
57	EG01	4759	40	group	equalstatus	0	0	1	5	0.333333333333333	0.625
58	EG01	4757	40	group	equalstatus	1	0	0	5	1	0
59	EG01	4761	40	group	equalstatus	1	0	0	5	1	0
60	EG01	4763	40	group	equalstatus	1	0	0	5	1	0
61	EG01	4753	40	group	equalstatus	1	0	0	5	0.5	0
62	EG01	4751	40	group	equalstatus	1	0	0	5	0.875	0
63	EG01	4754	40	group	equalstatus	0	0	1	5	1	0.75
64	EG01	4755	40	group	equalstatus	0	0	1	5	1	0.625
65	EG01	4756	40	group	equalstatus	0	0	1	5	0.833333333333333	0.25
66	EG01	4758	40	group	equalstatus	0	1	0	5	0.375	0
67	EG01	4762	40	group	equalstatus	1	0	0	5	0.875	0
68	EG01	4750	40	group	equalstatus	1	0	0	5	0.375	0
69	EG01	4752	40	group	equalstatus	0	1	0	5	0.5	0
70	EG01	4760	40	group	equalstatus	1	0	0	5	0.875	0
71	EG02	4899	8	group	equalstatus	1	0	0	1	0.375	0
72	EG02	4897	8	group	equalstatus	0	1	0	1	0.25	0
73	EG02	4901	8	group	equalstatus	0	1	0	1	0.75	0
74	EG02	4903	8	group	equalstatus	1	0	0	1	0.875	0
75	EG02	4893	8	group	equalstatus	1	0	0	1	0.5	0
76	EG02	4891	8	group	equalstatus	1	0	0	1	0.75	0
77	EG02	4894	8	group	equalstatus	0	0	1	1	1	0.125
78	EG02	4895	8	group	equalstatus	0	1	0	1	0.375	0
79	EG02	4896	8	group	equalstatus	1	0	0	1	0.625	0
80	EG02	4898	8	group	equalstatus	1	0	0	1	1	0
81	EG02	4902	8	group	equalstatus	1	0	0	1	1	0.375
82	EG02	4890	8	group	equalstatus	0	1	0	1	0.875	0
83	EG02	4892	8	group	equalstatus	0	1	0	1	0.375	0
84	EG02	4900	8	group	equalstatus	0	1	0	1	0.625	0
85	EG02	4899	16	group	equalstatus	1	0	0	2	0.5	0
86	EG02	4897	16	group	equalstatus	0	1	0	2	0.125	0
87	EG02	4901	16	group	equalstatus	1	0	0	2	0.25	0
88	EG02	4903	16	group	equalstatus	1	0	0	2	0.625	0
89	EG02	4893	16	group	equalstatus	1	0	0	2	0.875	0
90	EG02	4891	16	group	equalstatus	1	0	0	2	1	0
91	EG02	4894	16	group	equalstatus	1	0	0	2	0.8	0.375
92	EG02	4895	16	group	equalstatus	0	1	0	2	0.125	0
93	EG02	4896	16	group	equalstatus	1	0	0	2	1	0
94	EG02	4898	16	group	equalstatus	1	0	0	2	1	0
95	EG02	4902	16	group	equalstatus	0	0	1	2	0.714285714285714	0.125
96	EG02	4890	16	group	equalstatus	1	0	0	2	1	0
97	EG02	4892	16	group	equalstatus	0	1	0	2	0.125	0
98	EG02	4900	16	group	equalstatus	1	0	0	2	0.875	0
99	EG02	4899	24	group	equalstatus	1	0	0	3	0.5	0
100	EG02	4897	24	group	equalstatus	1	0	0	3	0.75	0
101	EG02	4901	24	group	equalstatus	0	0	1	3	1	0.375
102	EG02	4903	24	group	equalstatus	1	0	0	3	1	0
103	EG02	4893	24	group	equalstatus	1	0	0	3	0.875	0
104	EG02	4891	24	group	equalstatus	0	1	0	3	0.625	0
105	EG02	4894	24	group	equalstatus	0	0	1	3	1	0.125
106	EG02	4895	24	group	equalstatus	1	0	0	3	0.5	0
107	EG02	4896	24	group	equalstatus	1	0	0	3	1	0
108	EG02	4898	24	group	equalstatus	1	0	0	3	0.875	0
109	EG02	4902	24	group	equalstatus	0	0	1	3	0	1
110	EG02	4890	24	group	equalstatus	1	0	0	3	1	0
111	EG02	4892	24	group	equalstatus	1	0	0	3	0.375	0
112	EG02	4900	24	group	equalstatus	0	1	0	3	0.375	0
113	EG02	4899	32	group	equalstatus	0	1	0	4	0.375	0
114	EG02	4897	32	group	equalstatus	0	1	0	4	0.5	0
115	EG02	4901	32	group	equalstatus	1	0	0	4	1	0.5
116	EG02	4903	32	group	equalstatus	1	0	0	4	1	0.5
117	EG02	4893	32	group	equalstatus	1	0	0	4	0.875	0
118	EG02	4891	32	group	equalstatus	1	0	0	4	1	0
119	EG02	4894	32	group	equalstatus	0	0	1	4	1	0.5
120	EG02	4895	32	group	equalstatus	1	0	0	4	0.625	0
121	EG02	4896	32	group	equalstatus	1	0	0	4	0.875	0
122	EG02	4898	32	group	equalstatus	0	0	1	4	1	0.125
123	EG02	4902	32	group	equalstatus	1	0	0	4	1	0.625
124	EG02	4890	32	group	equalstatus	1	0	0	4	1	0
125	EG02	4892	32	group	equalstatus	0	1	0	4	0	0
126	EG02	4900	32	group	equalstatus	1	0	0	4	0.625	0
127	EG02	4899	40	group	equalstatus	0	1	0	5	0.75	0
128	EG02	4897	40	group	equalstatus	0	1	0	5	0.5	0
129	EG02	4901	40	group	equalstatus	0	0	1	5	0	1
130	EG02	4903	40	group	equalstatus	0	0	1	5	1	0.375
131	EG02	4893	40	group	equalstatus	0	1	0	5	0.875	0
132	EG02	4891	40	group	equalstatus	1	0	0	5	1	0
133	EG02	4894	40	group	equalstatus	0	0	1	5	1	0.5
134	EG02	4895	40	group	equalstatus	1	0	0	5	0.5	0
135	EG02	4896	40	group	equalstatus	0	0	1	5	0.833333333333333	0.25
136	EG02	4898	40	group	equalstatus	1	0	0	5	1	0
137	EG02	4902	40	group	equalstatus	0	0	1	5	1	0.5
138	EG02	4890	40	group	equalstatus	1	0	0	5	1	0
139	EG02	4892	40	group	equalstatus	1	0	0	5	0.5	0
140	EG02	4900	40	group	equalstatus	1	0	0	5	0.625	0
141	EG03	5201	8	group	equalstatus	1	0	0	1	1	0
142	EG03	5199	8	group	equalstatus	1	0	0	1	0.875	0
143	EG03	5203	8	group	equalstatus	0	1	0	1	0.125	0
144	EG03	5205	8	group	equalstatus	1	0	0	1	0.625	0
145	EG03	5195	8	group	equalstatus	1	0	0	1	1	0
146	EG03	5193	8	group	equalstatus	1	0	0	1	1	0
147	EG03	5196	8	group	equalstatus	0	1	0	1	0.625	0
148	EG03	5197	8	group	equalstatus	0	1	0	1	0	0
149	EG03	5198	8	group	equalstatus	0	1	0	1	0.875	0
150	EG03	5200	8	group	equalstatus	0	1	0	1	0.75	0
151	EG03	5204	8	group	equalstatus	1	0	0	1	0.5	0
152	EG03	5192	8	group	equalstatus	1	0	0	1	1	0
153	EG03	5194	8	group	equalstatus	1	0	0	1	0.625	0
154	EG03	5202	8	group	equalstatus	1	0	0	1	1	0
155	EG03	5201	16	group	equalstatus	1	0	0	2	1	0
156	EG03	5199	16	group	equalstatus	1	0	0	2	0.375	0
157	EG03	5203	16	group	equalstatus	0	1	0	2	0	0.125
158	EG03	5205	16	group	equalstatus	0	1	0	2	0.875	0
159	EG03	5195	16	group	equalstatus	1	0	0	2	1	0
160	EG03	5193	16	group	equalstatus	1	0	0	2	1	0
161	EG03	5196	16	group	equalstatus	0	1	0	2	0.875	0
162	EG03	5197	16	group	equalstatus	0	1	0	2	0	0
163	EG03	5198	16	group	equalstatus	1	0	0	2	1	0
164	EG03	5200	16	group	equalstatus	1	0	0	2	1	0
165	EG03	5204	16	group	equalstatus	1	0	0	2	0.625	0
166	EG03	5192	16	group	equalstatus	1	0	0	2	0.5	0
167	EG03	5194	16	group	equalstatus	1	0	0	2	0.125	0
168	EG03	5202	16	group	equalstatus	1	0	0	2	1	0
169	EG03	5201	24	group	equalstatus	1	0	0	3	0.875	0
170	EG03	5199	24	group	equalstatus	1	0	0	3	0.75	0
171	EG03	5203	24	group	equalstatus	0	1	0	3	0	0
172	EG03	5205	24	group	equalstatus	1	0	0	3	0.875	0
173	EG03	5195	24	group	equalstatus	1	0	0	3	1	0
174	EG03	5193	24	group	equalstatus	1	0	0	3	0.875	0
175	EG03	5196	24	group	equalstatus	1	0	0	3	0.625	0
176	EG03	5197	24	group	equalstatus	0	1	0	3	0	0
177	EG03	5198	24	group	equalstatus	1	0	0	3	1	0
178	EG03	5200	24	group	equalstatus	1	0	0	3	1	0
179	EG03	5204	24	group	equalstatus	1	0	0	3	0.875	0
180	EG03	5192	24	group	equalstatus	1	0	0	3	0.875	0
181	EG03	5194	24	group	equalstatus	1	0	0	3	0.75	0
182	EG03	5202	24	group	equalstatus	1	0	0	3	1	0
183	EG03	5201	32	group	equalstatus	1	0	0	4	1	0
184	EG03	5199	32	group	equalstatus	1	0	0	4	1	0
185	EG03	5203	32	group	equalstatus	0	1	0	4	0	0
186	EG03	5205	32	group	equalstatus	0	1	0	4	0.875	0
187	EG03	5195	32	group	equalstatus	1	0	0	4	1	0
188	EG03	5193	32	group	equalstatus	1	0	0	4	0.875	0
189	EG03	5196	32	group	equalstatus	1	0	0	4	0.75	0
190	EG03	5197	32	group	equalstatus	0	1	0	4	0	0
191	EG03	5198	32	group	equalstatus	1	0	0	4	0.75	0
192	EG03	5200	32	group	equalstatus	0	0	1	4	1	0.75
193	EG03	5204	32	group	equalstatus	1	0	0	4	0.75	0
194	EG03	5192	32	group	equalstatus	1	0	0	4	1	0
195	EG03	5194	32	group	equalstatus	0	1	0	4	0.5	0
196	EG03	5202	32	group	equalstatus	1	0	0	4	1	0
197	EG03	5201	40	group	equalstatus	1	0	0	5	1	0
198	EG03	5199	40	group	equalstatus	1	0	0	5	1	0
199	EG03	5203	40	group	equalstatus	0	1	0	5	0	0
200	EG03	5205	40	group	equalstatus	1	0	0	5	0.875	0
201	EG03	5195	40	group	equalstatus	1	0	0	5	1	0
202	EG03	5193	40	group	equalstatus	1	0	0	5	1	0
203	EG03	5196	40	group	equalstatus	1	0	0	5	0.875	0
204	EG03	5197	40	group	equalstatus	0	1	0	5	0	0
205	EG03	5198	40	group	equalstatus	1	0	0	5	1	0
206	EG03	5200	40	group	equalstatus	0	0	1	5	0	1
207	EG03	5204	40	group	equalstatus	1	0	0	5	1	0
208	EG03	5192	40	group	equalstatus	1	0	0	5	1	0
209	EG03	5194	40	group	equalstatus	1	0	0	5	0.875	0
210	EG03	5202	40	group	equalstatus	1	0	0	5	1	0
211	EG05	5841	8	group	equalstatus	0	0	1	1	0.75	0.5
212	EG05	5839	8	group	equalstatus	1	0	0	1	1	0.25
213	EG05	5843	8	group	equalstatus	1	0	0	1	1	0
214	EG05	5845	8	group	equalstatus	0	1	0	1	0.4	0.375
215	EG05	5835	8	group	equalstatus	1	0	0	1	0.5	0
216	EG05	5833	8	group	equalstatus	1	0	0	1	1	0
217	EG05	5836	8	group	equalstatus	1	0	0	1	1	0
218	EG05	5837	8	group	equalstatus	0	1	0	1	0.375	0
219	EG05	5838	8	group	equalstatus	1	0	0	1	0.5	0
220	EG05	5840	8	group	equalstatus	1	0	0	1	0.875	0
221	EG05	5844	8	group	equalstatus	1	0	0	1	1	0
222	EG05	5832	8	group	equalstatus	0	1	0	1	0.125	0
223	EG05	5834	8	group	equalstatus	1	0	0	1	0.625	0
224	EG05	5842	8	group	equalstatus	1	0	0	1	0.5	0
225	EG05	5841	16	group	equalstatus	1	0	0	2	0.666666666666667	0.25
226	EG05	5839	16	group	equalstatus	1	0	0	2	1	0.125
227	EG05	5843	16	group	equalstatus	1	0	0	2	1	0
228	EG05	5845	16	group	equalstatus	0	0	1	2	0	0.875
229	EG05	5835	16	group	equalstatus	0	0	1	2	0.8	0.375
230	EG05	5833	16	group	equalstatus	1	0	0	2	1	0
231	EG05	5836	16	group	equalstatus	1	0	0	2	0.875	0
232	EG05	5837	16	group	equalstatus	1	0	0	2	0.5	0
233	EG05	5838	16	group	equalstatus	1	0	0	2	0.625	0
234	EG05	5840	16	group	equalstatus	1	0	0	2	1	0
235	EG05	5844	16	group	equalstatus	1	0	0	2	1	0
236	EG05	5832	16	group	equalstatus	1	0	0	2	0.375	0
237	EG05	5834	16	group	equalstatus	0	1	0	2	0.625	0
238	EG05	5842	16	group	equalstatus	1	0	0	2	0.875	0
239	EG05	5841	24	group	equalstatus	0	1	0	3	0.666666666666667	0.25
240	EG05	5839	24	group	equalstatus	1	0	0	3	1	0.125
241	EG05	5843	24	group	equalstatus	1	0	0	3	1	0
242	EG05	5845	24	group	equalstatus	0	0	1	3	0	0.75
243	EG05	5835	24	group	equalstatus	1	0	0	3	0.8	0.375
244	EG05	5833	24	group	equalstatus	1	0	0	3	1	0
245	EG05	5836	24	group	equalstatus	1	0	0	3	1	0
246	EG05	5837	24	group	equalstatus	0	1	0	3	0.25	0
247	EG05	5838	24	group	equalstatus	1	0	0	3	0.375	0
248	EG05	5840	24	group	equalstatus	1	0	0	3	1	0
249	EG05	5844	24	group	equalstatus	1	0	0	3	0.875	0
250	EG05	5832	24	group	equalstatus	0	1	0	3	0.5	0
251	EG05	5834	24	group	equalstatus	1	0	0	3	0.375	0
252	EG05	5842	24	group	equalstatus	1	0	0	3	1	0
253	EG05	5841	32	group	equalstatus	1	0	0	4	0.285714285714286	0.125
254	EG05	5839	32	group	equalstatus	1	0	0	4	1	0
255	EG05	5843	32	group	equalstatus	1	0	0	4	1	0
256	EG05	5845	32	group	equalstatus	0	0	1	4	1	0.75
257	EG05	5835	32	group	equalstatus	0	1	0	4	0.666666666666667	0.625
258	EG05	5833	32	group	equalstatus	1	0	0	4	1	0
259	EG05	5836	32	group	equalstatus	1	0	0	4	1	0
260	EG05	5837	32	group	equalstatus	0	1	0	4	0.375	0
261	EG05	5838	32	group	equalstatus	1	0	0	4	0.75	0
262	EG05	5840	32	group	equalstatus	1	0	0	4	1	0
263	EG05	5844	32	group	equalstatus	1	0	0	4	0.875	0
264	EG05	5832	32	group	equalstatus	0	1	0	4	0.5	0
265	EG05	5834	32	group	equalstatus	1	0	0	4	0.125	0
266	EG05	5842	32	group	equalstatus	1	0	0	4	1	0
267	EG05	5841	40	group	equalstatus	0	0	1	5	1	0.5
268	EG05	5839	40	group	equalstatus	0	1	0	5	0.857142857142857	0.125
269	EG05	5843	40	group	equalstatus	1	0	0	5	1	0
270	EG05	5845	40	group	equalstatus	0	0	1	5	0	1
271	EG05	5835	40	group	equalstatus	0	0	1	5	1	0.875
272	EG05	5833	40	group	equalstatus	1	0	0	5	1	0
273	EG05	5836	40	group	equalstatus	1	0	0	5	1	0
274	EG05	5837	40	group	equalstatus	1	0	0	5	0.5	0
275	EG05	5838	40	group	equalstatus	1	0	0	5	1	0
276	EG05	5840	40	group	equalstatus	1	0	0	5	1	0.375
277	EG05	5844	40	group	equalstatus	0	0	1	5	1	0.125
278	EG05	5832	40	group	equalstatus	0	1	0	5	0.125	0
279	EG05	5834	40	group	equalstatus	1	0	0	5	0.375	0
280	EG05	5842	40	group	equalstatus	1	0	0	5	1	0
281	EI01	4451	8	individual	equalstatus	1	0	0	1	0.625	0
282	EI01	4449	8	individual	equalstatus	1	0	0	1	0.5	0
283	EI01	4453	8	individual	equalstatus	0	1	0	1	0.5	0
284	EI01	4455	8	individual	equalstatus	1	0	0	1	0.5	0
285	EI01	4445	8	individual	equalstatus	0	1	0	1	0.25	0
286	EI01	4443	8	individual	equalstatus	1	0	0	1	0.75	0
287	EI01	4446	8	individual	equalstatus	1	0	0	1	0.25	0
288	EI01	4447	8	individual	equalstatus	0	1	0	1	0.125	0
289	EI01	4448	8	individual	equalstatus	0	1	0	1	0	0
290	EI01	4450	8	individual	equalstatus	0	1	0	1	0	0
291	EI01	4454	8	individual	equalstatus	0	1	0	1	0.5	0
292	EI01	4442	8	individual	equalstatus	1	0	0	1	0.571428571428571	0.125
293	EI01	4444	8	individual	equalstatus	0	1	0	1	0.625	0
294	EI01	4452	8	individual	equalstatus	1	0	0	1	0.625	0
295	EI01	4451	16	individual	equalstatus	0	1	0	2	0.75	0
296	EI01	4449	16	individual	equalstatus	1	0	0	2	0.5	0
297	EI01	4453	16	individual	equalstatus	1	0	0	2	0.625	0
298	EI01	4455	16	individual	equalstatus	1	0	0	2	0.625	0
299	EI01	4445	16	individual	equalstatus	0	1	0	2	0.5	0
300	EI01	4443	16	individual	equalstatus	0	1	0	2	0.25	0
301	EI01	4446	16	individual	equalstatus	0	1	0	2	0.5	0
302	EI01	4447	16	individual	equalstatus	1	0	0	2	0.625	0
303	EI01	4448	16	individual	equalstatus	0	1	0	2	0	0
304	EI01	4450	16	individual	equalstatus	1	0	0	2	0.5	0
305	EI01	4454	16	individual	equalstatus	0	1	0	2	0.5	0
306	EI01	4442	16	individual	equalstatus	1	0	0	2	0.625	0
307	EI01	4444	16	individual	equalstatus	0	1	0	2	0.625	0
308	EI01	4452	16	individual	equalstatus	1	0	0	2	0.625	0
309	EI01	4451	24	individual	equalstatus	0	0	1	3	0.857142857142857	0.125
310	EI01	4449	24	individual	equalstatus	0	1	0	3	0.5	0
311	EI01	4453	24	individual	equalstatus	1	0	0	3	0.875	0
312	EI01	4455	24	individual	equalstatus	1	0	0	3	0.875	0
313	EI01	4445	24	individual	equalstatus	0	1	0	3	0.75	0
314	EI01	4443	24	individual	equalstatus	1	0	0	3	0.5	0
315	EI01	4446	24	individual	equalstatus	1	0	0	3	0.625	0
316	EI01	4447	24	individual	equalstatus	0	1	0	3	0.5	0
317	EI01	4448	24	individual	equalstatus	0	1	0	3	0	0
318	EI01	4450	24	individual	equalstatus	1	0	0	3	0.625	0
319	EI01	4454	24	individual	equalstatus	0	1	0	3	0.5	0
320	EI01	4442	24	individual	equalstatus	0	1	0	3	0.25	0
321	EI01	4444	24	individual	equalstatus	1	0	0	3	0.625	0
322	EI01	4452	24	individual	equalstatus	1	0	0	3	0.5	0
323	EI01	4451	32	individual	equalstatus	0	1	0	4	0.5	0.25
324	EI01	4449	32	individual	equalstatus	0	1	0	4	0	0.875
325	EI01	4453	32	individual	equalstatus	0	1	0	4	0.625	0
326	EI01	4455	32	individual	equalstatus	0	1	0	4	0.571428571428571	0.125
327	EI01	4445	32	individual	equalstatus	1	0	0	4	0.375	0
328	EI01	4443	32	individual	equalstatus	0	1	0	4	0	0
329	EI01	4446	32	individual	equalstatus	0	1	0	4	0.125	0
330	EI01	4447	32	individual	equalstatus	0	1	0	4	0.125	0
331	EI01	4448	32	individual	equalstatus	0	1	0	4	0	0
332	EI01	4450	32	individual	equalstatus	0	1	0	4	0.5	0
333	EI01	4454	32	individual	equalstatus	0	1	0	4	0.375	0
334	EI01	4442	32	individual	equalstatus	0	1	0	4	0.428571428571429	0.125
335	EI01	4444	32	individual	equalstatus	0	1	0	4	0.25	0
336	EI01	4452	32	individual	equalstatus	1	0	0	4	0.625	0
337	EI01	4451	40	individual	equalstatus	0	0	1	5	0.857142857142857	0.125
338	EI01	4449	40	individual	equalstatus	0	0	1	5	0.25	0.5
339	EI01	4453	40	individual	equalstatus	0	1	0	5	0.375	0
340	EI01	4455	40	individual	equalstatus	0	0	1	5	0.333333333333333	0.625
341	EI01	4445	40	individual	equalstatus	0	1	0	5	0.375	0
342	EI01	4443	40	individual	equalstatus	0	1	0	5	0	0
343	EI01	4446	40	individual	equalstatus	0	1	0	5	0.25	0
344	EI01	4447	40	individual	equalstatus	0	1	0	5	0.25	0
345	EI01	4448	40	individual	equalstatus	0	1	0	5	0	0.25
346	EI01	4450	40	individual	equalstatus	0	1	0	5	0.25	0
347	EI01	4454	40	individual	equalstatus	0	1	0	5	0.375	0
348	EI01	4442	40	individual	equalstatus	0	1	0	5	0.5	0
349	EI01	4444	40	individual	equalstatus	0	1	0	5	0.375	0
350	EI01	4452	40	individual	equalstatus	1	0	0	5	0.375	0
351	EI02	4871	8	individual	equalstatus	0	1	0	1	0.125	0
352	EI02	4869	8	individual	equalstatus	1	0	0	1	0.375	0
353	EI02	4873	8	individual	equalstatus	1	0	0	1	0.375	0
354	EI02	4875	8	individual	equalstatus	0	1	0	1	0.125	0
355	EI02	4865	8	individual	equalstatus	1	0	0	1	0.375	0
356	EI02	4863	8	individual	equalstatus	0	1	0	1	0.25	0
357	EI02	4866	8	individual	equalstatus	0	1	0	1	0.333333333333333	0.25
358	EI02	4867	8	individual	equalstatus	0	1	0	1	0.25	0
359	EI02	4868	8	individual	equalstatus	1	0	0	1	0.25	0
360	EI02	4870	8	individual	equalstatus	1	0	0	1	0.5	0
361	EI02	4874	8	individual	equalstatus	1	0	0	1	0.625	0
362	EI02	4862	8	individual	equalstatus	0	1	0	1	0.625	0
363	EI02	4864	8	individual	equalstatus	0	1	0	1	0.375	0
364	EI02	4872	8	individual	equalstatus	1	0	0	1	0.375	0
365	EI02	4871	16	individual	equalstatus	0	1	0	2	0.25	0
366	EI02	4869	16	individual	equalstatus	0	1	0	2	0.125	0
367	EI02	4873	16	individual	equalstatus	0	1	0	2	0.375	0
368	EI02	4875	16	individual	equalstatus	0	1	0	2	0.125	0
369	EI02	4865	16	individual	equalstatus	1	0	0	2	0.75	0
370	EI02	4863	16	individual	equalstatus	0	1	0	2	0.875	0
371	EI02	4866	16	individual	equalstatus	1	0	0	2	0.375	0
372	EI02	4867	16	individual	equalstatus	1	0	0	2	0.375	0
373	EI02	4868	16	individual	equalstatus	0	1	0	2	0.625	0
374	EI02	4870	16	individual	equalstatus	1	0	0	2	0.5	0
375	EI02	4874	16	individual	equalstatus	1	0	0	2	0.625	0
376	EI02	4862	16	individual	equalstatus	0	1	0	2	0.625	0
377	EI02	4864	16	individual	equalstatus	0	1	0	2	0.5	0
378	EI02	4872	16	individual	equalstatus	0	1	0	2	0.5	0
379	EI02	4871	24	individual	equalstatus	0	1	0	3	0.25	0
380	EI02	4869	24	individual	equalstatus	0	1	0	3	0.625	0
381	EI02	4873	24	individual	equalstatus	0	1	0	3	0.25	0
382	EI02	4875	24	individual	equalstatus	1	0	0	3	0.5	0
383	EI02	4865	24	individual	equalstatus	1	0	0	3	0.125	0
384	EI02	4863	24	individual	equalstatus	1	0	0	3	0.571428571428571	0.125
385	EI02	4866	24	individual	equalstatus	1	0	0	3	0.375	0
386	EI02	4867	24	individual	equalstatus	1	0	0	3	0.5	0
387	EI02	4868	24	individual	equalstatus	1	0	0	3	0.5	0
388	EI02	4870	24	individual	equalstatus	1	0	0	3	0.25	0
389	EI02	4874	24	individual	equalstatus	0	1	0	3	0.375	0
390	EI02	4862	24	individual	equalstatus	1	0	0	3	0.375	0
391	EI02	4864	24	individual	equalstatus	1	0	0	3	0.625	0
392	EI02	4872	24	individual	equalstatus	0	1	0	3	0.5	0
393	EI02	4871	32	individual	equalstatus	0	1	0	4	0	0
394	EI02	4869	32	individual	equalstatus	1	0	0	4	0.75	0
395	EI02	4873	32	individual	equalstatus	0	1	0	4	0.625	0
396	EI02	4875	32	individual	equalstatus	0	0	1	4	0.25	0.5
397	EI02	4865	32	individual	equalstatus	1	0	0	4	0.625	0
398	EI02	4863	32	individual	equalstatus	0	1	0	4	0.571428571428571	0.125
399	EI02	4866	32	individual	equalstatus	0	1	0	4	0.75	0
400	EI02	4867	32	individual	equalstatus	1	0	0	4	0.125	0
401	EI02	4868	32	individual	equalstatus	1	0	0	4	0.875	0
402	EI02	4870	32	individual	equalstatus	0	1	0	4	0.625	0
403	EI02	4874	32	individual	equalstatus	1	0	0	4	0.5	0
404	EI02	4862	32	individual	equalstatus	0	1	0	4	0.25	0
405	EI02	4864	32	individual	equalstatus	0	1	0	4	0.625	0
406	EI02	4872	32	individual	equalstatus	0	1	0	4	0.5	0
407	EI02	4871	40	individual	equalstatus	0	1	0	5	0	0
408	EI02	4869	40	individual	equalstatus	0	0	1	5	0.5	0.5
409	EI02	4873	40	individual	equalstatus	0	1	0	5	0.571428571428571	0.125
410	EI02	4875	40	individual	equalstatus	0	1	0	5	0	0.875
411	EI02	4865	40	individual	equalstatus	0	1	0	5	0.375	0
412	EI02	4863	40	individual	equalstatus	0	0	1	5	0.333333333333333	0.25
413	EI02	4866	40	individual	equalstatus	0	0	1	5	0.571428571428571	0.125
414	EI02	4867	40	individual	equalstatus	1	0	0	5	0.571428571428571	0.125
415	EI02	4868	40	individual	equalstatus	1	0	0	5	0.75	0
416	EI02	4870	40	individual	equalstatus	0	1	0	5	0.375	0
417	EI02	4874	40	individual	equalstatus	0	1	0	5	0.5	0
418	EI02	4862	40	individual	equalstatus	1	0	0	5	0.625	0
419	EI02	4864	40	individual	equalstatus	0	1	0	5	0	0
420	EI02	4872	40	individual	equalstatus	0	1	0	5	0.125	0
421	EI03	4997	8	individual	equalstatus	0	1	0	1	0.428571428571429	0.125
422	EI03	4995	8	individual	equalstatus	1	0	0	1	0.428571428571429	0.125
423	EI03	4999	8	individual	equalstatus	1	0	0	1	0.5	0
424	EI03	5001	8	individual	equalstatus	0	1	0	1	0.375	0
425	EI03	4991	8	individual	equalstatus	1	0	0	1	0.875	0
426	EI03	4989	8	individual	equalstatus	1	0	0	1	0.75	0
427	EI03	4992	8	individual	equalstatus	0	1	0	1	0.25	0
428	EI03	4993	8	individual	equalstatus	1	0	0	1	0.375	0
429	EI03	4994	8	individual	equalstatus	1	0	0	1	0.625	0
430	EI03	4996	8	individual	equalstatus	0	1	0	1	0.125	0
431	EI03	5000	8	individual	equalstatus	0	1	0	1	0.625	0
432	EI03	4988	8	individual	equalstatus	1	0	0	1	0.5	0
433	EI03	4990	8	individual	equalstatus	0	1	0	1	0.5	0
434	EI03	4998	8	individual	equalstatus	1	0	0	1	0.75	0
435	EI03	4997	16	individual	equalstatus	0	1	0	2	0.375	0
436	EI03	4995	16	individual	equalstatus	0	1	0	2	0.25	0.5
437	EI03	4999	16	individual	equalstatus	0	0	1	2	0	0.875
438	EI03	5001	16	individual	equalstatus	0	1	0	2	0.285714285714286	0.125
439	EI03	4991	16	individual	equalstatus	0	1	0	2	0.625	0
440	EI03	4989	16	individual	equalstatus	0	0	1	2	0	0.75
441	EI03	4992	16	individual	equalstatus	1	0	0	2	0.428571428571429	0.125
442	EI03	4993	16	individual	equalstatus	0	0	1	2	0.4	0.375
443	EI03	4994	16	individual	equalstatus	0	1	0	2	0.5	0
444	EI03	4996	16	individual	equalstatus	1	0	0	2	0.5	0
445	EI03	5000	16	individual	equalstatus	0	0	1	2	0.142857142857143	0.125
446	EI03	4988	16	individual	equalstatus	0	0	1	2	0.571428571428571	0.125
447	EI03	4990	16	individual	equalstatus	0	1	0	2	0.375	0
448	EI03	4998	16	individual	equalstatus	0	1	0	2	0.125	0
449	EI03	4997	24	individual	equalstatus	1	0	0	3	0.5	0.25
450	EI03	4995	24	individual	equalstatus	0	0	1	3	0.666666666666667	0.625
451	EI03	4999	24	individual	equalstatus	0	0	1	3	0	1
452	EI03	5001	24	individual	equalstatus	0	0	1	3	0.428571428571429	0.125
453	EI03	4991	24	individual	equalstatus	1	0	0	3	0.5	0
454	EI03	4989	24	individual	equalstatus	0	0	1	3	0	1
455	EI03	4992	24	individual	equalstatus	1	0	0	3	0.375	0
456	EI03	4993	24	individual	equalstatus	0	1	0	3	0	0.375
457	EI03	4994	24	individual	equalstatus	1	0	0	3	0.5	0
458	EI03	4996	24	individual	equalstatus	0	1	0	3	0.625	0
459	EI03	5000	24	individual	equalstatus	0	0	1	3	0.5	0.75
460	EI03	4988	24	individual	equalstatus	0	1	0	3	0.333333333333333	0.625
461	EI03	4990	24	individual	equalstatus	1	0	0	3	0.625	0
462	EI03	4998	24	individual	equalstatus	1	0	0	3	0.875	0
463	EI03	4997	32	individual	equalstatus	1	0	0	4	0.833333333333333	0.25
464	EI03	4995	32	individual	equalstatus	0	0	1	4	0.666666666666667	0.625
465	EI03	4999	32	individual	equalstatus	0	0	1	4	0	1
466	EI03	5001	32	individual	equalstatus	1	0	0	4	0.625	0
467	EI03	4991	32	individual	equalstatus	0	0	1	4	0.333333333333333	0.25
468	EI03	4989	32	individual	equalstatus	0	0	1	4	0	1
469	EI03	4992	32	individual	equalstatus	0	0	1	4	0.166666666666667	0.25
470	EI03	4993	32	individual	equalstatus	0	0	1	4	0.2	0.375
471	EI03	4994	32	individual	equalstatus	1	0	0	4	0.75	0
472	EI03	4996	32	individual	equalstatus	0	1	0	4	0.75	0
473	EI03	5000	32	individual	equalstatus	0	0	1	4	1	0.875
474	EI03	4988	32	individual	equalstatus	0	0	1	4	0	1
475	EI03	4990	32	individual	equalstatus	1	0	0	4	0.625	0
476	EI03	4998	32	individual	equalstatus	0	1	0	4	0.25	0
477	EI03	4997	40	individual	equalstatus	0	1	0	5	0.5	0
478	EI03	4995	40	individual	equalstatus	0	0	1	5	0	1
479	EI03	4999	40	individual	equalstatus	0	0	1	5	0	1
480	EI03	5001	40	individual	equalstatus	0	1	0	5	0.5	0
481	EI03	4991	40	individual	equalstatus	0	0	1	5	0	1
482	EI03	4989	40	individual	equalstatus	0	0	1	5	0	1
483	EI03	4992	40	individual	equalstatus	0	1	0	5	0.4	0.375
484	EI03	4993	40	individual	equalstatus	0	0	1	5	0.333333333333333	0.625
485	EI03	4994	40	individual	equalstatus	0	1	0	5	0.166666666666667	0.25
486	EI03	4996	40	individual	equalstatus	0	1	0	5	0.5	0
487	EI03	5000	40	individual	equalstatus	0	0	1	5	0	1
488	EI03	4988	40	individual	equalstatus	0	0	1	5	0	0.75
489	EI03	4990	40	individual	equalstatus	1	0	0	5	0.714285714285714	0.125
490	EI03	4998	40	individual	equalstatus	0	1	0	5	0.625	0
491	EI04	5635	8	individual	equalstatus	1	0	0	1	0.4	0.375
492	EI04	5633	8	individual	equalstatus	0	1	0	1	0.333333333333333	0.25
493	EI04	5637	8	individual	equalstatus	1	0	0	1	0.75	0
494	EI04	5639	8	individual	equalstatus	0	1	0	1	0.5	0
495	EI04	5629	8	individual	equalstatus	1	0	0	1	0.5	0
496	EI04	5627	8	individual	equalstatus	0	0	1	1	0.25	0.5
497	EI04	5630	8	individual	equalstatus	0	1	0	1	0.375	0
498	EI04	5631	8	individual	equalstatus	0	1	0	1	0.375	0
499	EI04	5632	8	individual	equalstatus	1	0	0	1	0.625	0
500	EI04	5634	8	individual	equalstatus	1	0	0	1	0.625	0
501	EI04	5638	8	individual	equalstatus	0	1	0	1	0.25	0.5
502	EI04	5626	8	individual	equalstatus	0	1	0	1	0.375	0
503	EI04	5628	8	individual	equalstatus	1	0	0	1	0.5	0
504	EI04	5636	8	individual	equalstatus	0	1	0	1	0.5	0.25
505	EI04	5635	16	individual	equalstatus	0	1	0	2	0.333333333333333	0.625
506	EI04	5633	16	individual	equalstatus	0	0	1	2	0.25	0.5
507	EI04	5637	16	individual	equalstatus	0	0	1	2	0.5	0.5
508	EI04	5639	16	individual	equalstatus	1	0	0	2	0.625	0
509	EI04	5629	16	individual	equalstatus	0	0	1	2	0	0.625
510	EI04	5627	16	individual	equalstatus	0	0	1	2	0.333333333333333	0.625
511	EI04	5630	16	individual	equalstatus	1	0	0	2	0.75	0
512	EI04	5631	16	individual	equalstatus	0	1	0	2	0.25	0
513	EI04	5632	16	individual	equalstatus	0	1	0	2	0.25	0
514	EI04	5634	16	individual	equalstatus	0	1	0	2	0.285714285714286	0.125
515	EI04	5638	16	individual	equalstatus	0	1	0	2	0	0.625
516	EI04	5626	16	individual	equalstatus	0	1	0	2	0.375	0
517	EI04	5628	16	individual	equalstatus	0	1	0	2	0.375	0
518	EI04	5636	16	individual	equalstatus	0	0	1	2	0.666666666666667	0.625
519	EI04	5635	24	individual	equalstatus	1	0	0	3	0.5	0.75
520	EI04	5633	24	individual	equalstatus	1	0	0	3	0.6	0.375
521	EI04	5637	24	individual	equalstatus	0	0	1	3	0.333333333333333	0.625
522	EI04	5639	24	individual	equalstatus	0	0	1	3	1	0.375
523	EI04	5629	24	individual	equalstatus	0	1	0	3	0	0.75
524	EI04	5627	24	individual	equalstatus	1	0	0	3	0.6	0.375
525	EI04	5630	24	individual	equalstatus	0	1	0	3	0.375	0
526	EI04	5631	24	individual	equalstatus	0	1	0	3	0	0
527	EI04	5632	24	individual	equalstatus	1	0	0	3	0.5	0
528	EI04	5634	24	individual	equalstatus	0	1	0	3	0.25	0
529	EI04	5638	24	individual	equalstatus	0	0	1	3	0	0.875
530	EI04	5626	24	individual	equalstatus	1	0	0	3	0.375	0
531	EI04	5628	24	individual	equalstatus	1	0	0	3	0.875	0
532	EI04	5636	24	individual	equalstatus	1	0	0	3	0.5	0.5
533	EI04	5635	32	individual	equalstatus	0	0	1	4	0	0.625
534	EI04	5633	32	individual	equalstatus	0	1	0	4	0.25	0.5
535	EI04	5637	32	individual	equalstatus	0	0	1	4	1	0.625
536	EI04	5639	32	individual	equalstatus	0	1	0	4	0.333333333333333	0.625
537	EI04	5629	32	individual	equalstatus	0	0	1	4	0	1
538	EI04	5627	32	individual	equalstatus	0	0	1	4	0.5	0.75
539	EI04	5630	32	individual	equalstatus	0	1	0	4	0.25	0
540	EI04	5631	32	individual	equalstatus	0	1	0	4	0	0.125
541	EI04	5632	32	individual	equalstatus	0	1	0	4	0.125	0
542	EI04	5634	32	individual	equalstatus	0	1	0	4	0	0.375
543	EI04	5638	32	individual	equalstatus	0	0	1	4	0.5	0.75
544	EI04	5626	32	individual	equalstatus	0	1	0	4	0.375	0
545	EI04	5628	32	individual	equalstatus	1	0	0	4	0.5	0
546	EI04	5636	32	individual	equalstatus	1	0	0	4	0.5	0.75
547	EI04	5635	40	individual	equalstatus	0	0	1	5	0	0.75
548	EI04	5633	40	individual	equalstatus	0	1	0	5	0	0.5
549	EI04	5637	40	individual	equalstatus	0	1	0	5	0.428571428571429	0.125
550	EI04	5639	40	individual	equalstatus	0	0	1	5	0.666666666666667	0.625
551	EI04	5629	40	individual	equalstatus	0	0	1	5	0	1
552	EI04	5627	40	individual	equalstatus	0	0	1	5	0.333333333333333	0.625
553	EI04	5630	40	individual	equalstatus	0	1	0	5	0.166666666666667	0.25
554	EI04	5631	40	individual	equalstatus	0	1	0	5	0.125	0
555	EI04	5632	40	individual	equalstatus	0	1	0	5	0.375	0
556	EI04	5634	40	individual	equalstatus	0	1	0	5	0	0.625
557	EI04	5638	40	individual	equalstatus	0	0	1	5	0	0.875
558	EI04	5626	40	individual	equalstatus	1	0	0	5	0.5	0
559	EI04	5628	40	individual	equalstatus	1	0	0	5	0.875	0
560	EI04	5636	40	individual	equalstatus	1	0	0	5	0.857142857142857	0.125
561	IG01	4787	8	group	highstatus	0	1	0	1	0.571428571428571	0.125
562	IG01	4785	8	group	lowstatus	1	0	0	1	0.75	0
563	IG01	4789	8	group	highstatus	1	0	0	1	0.375	0
564	IG01	4791	8	group	lowstatus	1	0	0	1	0.875	0
565	IG01	4781	8	group	highstatus	0	1	0	1	0	0.25
566	IG01	4779	8	group	lowstatus	1	0	0	1	1	0
567	IG01	4782	8	group	highstatus	1	0	0	1	0.5	0
568	IG01	4783	8	group	lowstatus	1	0	0	1	1	0.5
569	IG01	4784	8	group	highstatus	1	0	0	1	0.625	0
570	IG01	4786	8	group	lowstatus	1	0	0	1	0.875	0
571	IG01	4790	8	group	highstatus	1	0	0	1	0.5	0
572	IG01	4778	8	group	lowstatus	1	0	0	1	1	0
573	IG01	4780	8	group	highstatus	1	0	0	1	0.75	0
574	IG01	4788	8	group	lowstatus	0	0	1	1	1	0.875
575	IG01	4787	16	group	highstatus	0	1	0	2	0	0.25
576	IG01	4785	16	group	lowstatus	1	0	0	2	0.875	0
577	IG01	4789	16	group	highstatus	1	0	0	2	0.75	0
578	IG01	4791	16	group	lowstatus	1	0	0	2	1	0
579	IG01	4781	16	group	highstatus	0	0	1	2	0.333333333333333	0.625
580	IG01	4779	16	group	lowstatus	1	0	0	2	0.75	0
581	IG01	4782	16	group	highstatus	0	1	0	2	0.375	0
582	IG01	4783	16	group	lowstatus	1	0	0	2	1	0.5
583	IG01	4784	16	group	highstatus	1	0	0	2	0.875	0
584	IG01	4786	16	group	lowstatus	1	0	0	2	1	0
585	IG01	4790	16	group	highstatus	1	0	0	2	0.375	0
586	IG01	4778	16	group	lowstatus	1	0	0	2	1	0
587	IG01	4780	16	group	highstatus	1	0	0	2	0.875	0
588	IG01	4788	16	group	lowstatus	0	0	1	2	0	1
589	IG01	4787	24	group	highstatus	0	0	1	3	0.2	0.375
590	IG01	4785	24	group	lowstatus	1	0	0	3	1	0
591	IG01	4789	24	group	highstatus	1	0	0	3	0.625	0
592	IG01	4791	24	group	lowstatus	1	0	0	3	1	0
593	IG01	4781	24	group	highstatus	0	1	0	3	0.333333333333333	0.625
594	IG01	4779	24	group	lowstatus	0	1	0	3	0.5	0
595	IG01	4782	24	group	highstatus	0	1	0	3	0.5	0
596	IG01	4783	24	group	lowstatus	0	0	1	3	0.5	0.5
597	IG01	4784	24	group	highstatus	1	0	0	3	0.875	0
598	IG01	4786	24	group	lowstatus	1	0	0	3	1	0
599	IG01	4790	24	group	highstatus	1	0	0	3	0.625	0
600	IG01	4778	24	group	lowstatus	1	0	0	3	1	0
601	IG01	4780	24	group	highstatus	0	1	0	3	0.875	0
602	IG01	4788	24	group	lowstatus	0	0	1	3	0	1
603	IG01	4787	32	group	highstatus	0	0	1	4	0	0.75
604	IG01	4785	32	group	lowstatus	1	0	0	4	1	0
605	IG01	4789	32	group	highstatus	1	0	0	4	0.875	0
606	IG01	4791	32	group	lowstatus	1	0	0	4	1	0
607	IG01	4781	32	group	highstatus	0	0	1	4	1	0.875
608	IG01	4779	32	group	lowstatus	1	0	0	4	1	0
609	IG01	4782	32	group	highstatus	1	0	0	4	0.875	0
610	IG01	4783	32	group	lowstatus	0	0	1	4	1	0.75
611	IG01	4784	32	group	highstatus	1	0	0	4	1	0
612	IG01	4786	32	group	lowstatus	1	0	0	4	1	0
613	IG01	4790	32	group	highstatus	1	0	0	4	0.75	0
614	IG01	4778	32	group	lowstatus	1	0	0	4	1	0
615	IG01	4780	32	group	highstatus	1	0	0	4	1	0
616	IG01	4788	32	group	lowstatus	0	0	1	4	0	1
617	IG01	4787	40	group	highstatus	0	0	1	5	0	1
618	IG01	4785	40	group	lowstatus	1	0	0	5	1	0
619	IG01	4789	40	group	highstatus	1	0	0	5	0.625	0
620	IG01	4791	40	group	lowstatus	1	0	0	5	1	0
621	IG01	4781	40	group	highstatus	0	0	1	5	0.666666666666667	0.625
622	IG01	4779	40	group	lowstatus	1	0	0	5	1	0
623	IG01	4782	40	group	highstatus	1	0	0	5	1	0
624	IG01	4783	40	group	lowstatus	0	0	1	5	1	0.625
625	IG01	4784	40	group	highstatus	1	0	0	5	1	0
626	IG01	4786	40	group	lowstatus	1	0	0	5	1	0
627	IG01	4790	40	group	highstatus	0	1	0	5	0.25	0
628	IG01	4778	40	group	lowstatus	1	0	0	5	1	0
629	IG01	4780	40	group	highstatus	1	0	0	5	1	0
630	IG01	4788	40	group	lowstatus	0	0	1	5	0	1
631	IG02	5145	8	group	highstatus	1	0	0	1	0.625	0
632	IG02	5143	8	group	lowstatus	0	0	1	1	1	0.375
633	IG02	5147	8	group	highstatus	1	0	0	1	0.875	0
634	IG02	5149	8	group	lowstatus	1	0	0	1	1	0
635	IG02	5139	8	group	highstatus	1	0	0	1	0.875	0
636	IG02	5137	8	group	lowstatus	0	1	0	1	0.25	0
637	IG02	5140	8	group	highstatus	1	0	0	1	0.625	0
638	IG02	5141	8	group	lowstatus	1	0	0	1	0.875	0
639	IG02	5142	8	group	highstatus	0	1	0	1	0	0
640	IG02	5144	8	group	lowstatus	1	0	0	1	0.25	0
641	IG02	5148	8	group	highstatus	0	1	0	1	0	0
642	IG02	5136	8	group	lowstatus	1	0	0	1	0.875	0
643	IG02	5138	8	group	highstatus	0	0	1	1	0.5	0.5
644	IG02	5146	8	group	lowstatus	1	0	0	1	0.625	0
645	IG02	5145	16	group	highstatus	0	1	0	2	0.5	0
646	IG02	5143	16	group	lowstatus	0	0	1	2	1	0.875
647	IG02	5147	16	group	highstatus	0	1	0	2	0.625	0
648	IG02	5149	16	group	lowstatus	1	0	0	2	0.75	0
649	IG02	5139	16	group	highstatus	1	0	0	2	0.875	0
650	IG02	5137	16	group	lowstatus	1	0	0	2	0.714285714285714	0.125
651	IG02	5140	16	group	highstatus	1	0	0	2	0.625	0
652	IG02	5141	16	group	lowstatus	1	0	0	2	0.875	0
653	IG02	5142	16	group	highstatus	0	1	0	2	0.25	0
654	IG02	5144	16	group	lowstatus	1	0	0	2	0.5	0
655	IG02	5148	16	group	highstatus	1	0	0	2	0.25	0
656	IG02	5136	16	group	lowstatus	1	0	0	2	1	0
657	IG02	5138	16	group	highstatus	0	0	1	2	1	0.875
658	IG02	5146	16	group	lowstatus	0	1	0	2	0.5	0
659	IG02	5145	24	group	highstatus	0	0	1	3	0.4	0.375
660	IG02	5143	24	group	lowstatus	0	0	1	3	0	1
661	IG02	5147	24	group	highstatus	0	1	0	3	0.375	0
662	IG02	5149	24	group	lowstatus	1	0	0	3	1	0
663	IG02	5139	24	group	highstatus	1	0	0	3	0.75	0
664	IG02	5137	24	group	lowstatus	0	0	1	3	1	0.25
665	IG02	5140	24	group	highstatus	1	0	0	3	1	0
666	IG02	5141	24	group	lowstatus	1	0	0	3	0.75	0
667	IG02	5142	24	group	highstatus	1	0	0	3	0.25	0
668	IG02	5144	24	group	lowstatus	1	0	0	3	1	0
669	IG02	5148	24	group	highstatus	0	0	1	3	0.666666666666667	0.25
670	IG02	5136	24	group	lowstatus	0	0	1	3	1	0.5
671	IG02	5138	24	group	highstatus	0	0	1	3	1	0.875
672	IG02	5146	24	group	lowstatus	0	1	0	3	0.375	0
673	IG02	5145	32	group	highstatus	0	0	1	4	0	1
674	IG02	5143	32	group	lowstatus	0	0	1	4	0	1
675	IG02	5147	32	group	highstatus	1	0	0	4	0.25	0
676	IG02	5149	32	group	lowstatus	1	0	0	4	1	0
677	IG02	5139	32	group	highstatus	0	0	1	4	1	0.5
678	IG02	5137	32	group	lowstatus	0	0	1	4	1	0.625
679	IG02	5140	32	group	highstatus	1	0	0	4	0.875	0
680	IG02	5141	32	group	lowstatus	1	0	0	4	1	0
681	IG02	5142	32	group	highstatus	0	1	0	4	0.375	0
682	IG02	5144	32	group	lowstatus	1	0	0	4	1	0
683	IG02	5148	32	group	highstatus	0	0	1	4	1	0.875
684	IG02	5136	32	group	lowstatus	1	0	0	4	1	0.375
685	IG02	5138	32	group	highstatus	0	0	1	4	0	1
686	IG02	5146	32	group	lowstatus	1	0	0	4	0.875	0
687	IG02	5145	40	group	highstatus	0	0	1	5	0	1
688	IG02	5143	40	group	lowstatus	0	0	1	5	0	1
689	IG02	5147	40	group	highstatus	0	1	0	5	0.75	0
690	IG02	5149	40	group	lowstatus	0	1	0	5	0.875	0
691	IG02	5139	40	group	highstatus	0	0	1	5	0	1
692	IG02	5137	40	group	lowstatus	1	0	0	5	1	0.375
693	IG02	5140	40	group	highstatus	1	0	0	5	1	0
694	IG02	5141	40	group	lowstatus	0	0	1	5	0	1
695	IG02	5142	40	group	highstatus	0	1	0	5	0.375	0
696	IG02	5144	40	group	lowstatus	1	0	0	5	0.875	0
697	IG02	5148	40	group	highstatus	0	0	1	5	0	1
698	IG02	5136	40	group	lowstatus	1	0	0	5	1	0
699	IG02	5138	40	group	highstatus	0	0	1	5	0	1
700	IG02	5146	40	group	lowstatus	1	0	0	5	0.75	0
701	IG03	5265	8	group	highstatus	0	1	0	1	0.125	0
702	IG03	5263	8	group	lowstatus	0	0	1	1	0.666666666666667	0.25
703	IG03	5267	8	group	highstatus	0	1	0	1	0.25	0
704	IG03	5269	8	group	lowstatus	1	0	0	1	1	0
705	IG03	5259	8	group	highstatus	0	1	0	1	0.625	0
706	IG03	5257	8	group	lowstatus	0	1	0	1	0.625	0
707	IG03	5260	8	group	highstatus	0	1	0	1	0.25	0
708	IG03	5261	8	group	lowstatus	0	1	0	1	0.75	0
709	IG03	5262	8	group	highstatus	0	1	0	1	0.125	0
710	IG03	5264	8	group	lowstatus	0	0	1	1	0	1
711	IG03	5268	8	group	highstatus	0	0	1	1	0.333333333333333	0.25
712	IG03	5256	8	group	lowstatus	1	0	0	1	0.875	0
713	IG03	5258	8	group	highstatus	1	0	0	1	0.75	0
714	IG03	5266	8	group	lowstatus	1	0	0	1	0.875	0
715	IG03	5265	16	group	highstatus	1	0	0	2	0.625	0
716	IG03	5263	16	group	lowstatus	1	0	0	2	0.375	0
717	IG03	5267	16	group	highstatus	1	0	0	2	0.5	0
718	IG03	5269	16	group	lowstatus	0	0	1	2	1	0.875
719	IG03	5259	16	group	highstatus	1	0	0	2	0.875	0
720	IG03	5257	16	group	lowstatus	1	0	0	2	0.666666666666667	0.625
721	IG03	5260	16	group	highstatus	1	0	0	2	0.75	0
722	IG03	5261	16	group	lowstatus	1	0	0	2	0.75	0
723	IG03	5262	16	group	highstatus	1	0	0	2	0.5	0
724	IG03	5264	16	group	lowstatus	0	0	1	2	0	1
725	IG03	5268	16	group	highstatus	1	0	0	2	0.333333333333333	0.625
726	IG03	5256	16	group	lowstatus	0	1	0	2	0.375	0
727	IG03	5258	16	group	highstatus	0	1	0	2	0.625	0
728	IG03	5266	16	group	lowstatus	1	0	0	2	0.375	0
729	IG03	5265	24	group	highstatus	0	1	0	3	0.375	0
730	IG03	5263	24	group	lowstatus	0	0	1	3	1	0.75
731	IG03	5267	24	group	highstatus	1	0	0	3	0.625	0
732	IG03	5269	24	group	lowstatus	0	0	1	3	1	0.25
733	IG03	5259	24	group	highstatus	0	1	0	3	0.625	0
734	IG03	5257	24	group	lowstatus	0	0	1	3	0	1
735	IG03	5260	24	group	highstatus	1	0	0	3	0.875	0
736	IG03	5261	24	group	lowstatus	1	0	0	3	0.75	0
737	IG03	5262	24	group	highstatus	1	0	0	3	1	0
738	IG03	5264	24	group	lowstatus	0	0	1	3	0	1
739	IG03	5268	24	group	highstatus	0	0	1	3	0	0.625
740	IG03	5256	24	group	lowstatus	1	0	0	3	0.625	0
741	IG03	5258	24	group	highstatus	1	0	0	3	1	0
742	IG03	5266	24	group	lowstatus	1	0	0	3	0.75	0
743	IG03	5265	32	group	highstatus	0	1	0	4	0.375	0
744	IG03	5263	32	group	lowstatus	0	1	0	4	0.333333333333333	0.625
745	IG03	5267	32	group	highstatus	0	1	0	4	0.5	0
746	IG03	5269	32	group	lowstatus	0	0	1	4	1	0.875
747	IG03	5259	32	group	highstatus	1	0	0	4	1	0
748	IG03	5257	32	group	lowstatus	0	0	1	4	0	1
749	IG03	5260	32	group	highstatus	1	0	0	4	0.5	0.25
750	IG03	5261	32	group	lowstatus	0	1	0	4	0.5	0
751	IG03	5262	32	group	highstatus	0	0	1	4	1	0.25
752	IG03	5264	32	group	lowstatus	0	0	1	4	0	1
753	IG03	5268	32	group	highstatus	1	0	0	4	0.333333333333333	0.625
754	IG03	5256	32	group	lowstatus	1	0	0	4	0.5	0
755	IG03	5258	32	group	highstatus	0	1	0	4	0.625	0
756	IG03	5266	32	group	lowstatus	0	1	0	4	0.625	0
757	IG03	5265	40	group	highstatus	0	1	0	5	0.375	0
758	IG03	5263	40	group	lowstatus	0	0	1	5	0	1
759	IG03	5267	40	group	highstatus	1	0	0	5	0.625	0
760	IG03	5269	40	group	lowstatus	0	0	1	5	0	1
761	IG03	5259	40	group	highstatus	0	0	1	5	0.75	0.5
762	IG03	5257	40	group	lowstatus	0	0	1	5	0	1
763	IG03	5260	40	group	highstatus	0	0	1	5	0.428571428571429	0.125
764	IG03	5261	40	group	lowstatus	0	1	0	5	0.5	0
765	IG03	5262	40	group	highstatus	0	0	1	5	1	0.625
766	IG03	5264	40	group	lowstatus	0	0	1	5	0	1
767	IG03	5268	40	group	highstatus	0	0	1	5	0	0.75
768	IG03	5256	40	group	lowstatus	0	1	0	5	0.5	0
769	IG03	5258	40	group	highstatus	1	0	0	5	0.75	0
770	IG03	5266	40	group	lowstatus	0	0	1	5	0.8	0.375
771	IG04	5525	8	group	highstatus	0	1	0	1	0.25	0
772	IG04	5523	8	group	lowstatus	1	0	0	1	1	0
773	IG04	5527	8	group	highstatus	1	0	0	1	0.375	0
774	IG04	5529	8	group	lowstatus	0	1	0	1	0.75	0
775	IG04	5519	8	group	highstatus	1	0	0	1	0.5	0
776	IG04	5517	8	group	lowstatus	1	0	0	1	0.875	0
777	IG04	5520	8	group	highstatus	0	1	0	1	0	0
778	IG04	5521	8	group	lowstatus	0	0	1	1	1	0.5
779	IG04	5522	8	group	highstatus	0	1	0	1	0.25	0
780	IG04	5524	8	group	lowstatus	1	0	0	1	0.875	0
781	IG04	5528	8	group	highstatus	0	1	0	1	0.5	0
782	IG04	5516	8	group	lowstatus	1	0	0	1	0.375	0
783	IG04	5518	8	group	highstatus	0	1	0	1	0.5	0
784	IG04	5526	8	group	lowstatus	1	0	0	1	1	0
785	IG04	5525	16	group	highstatus	0	1	0	2	0	0
786	IG04	5523	16	group	lowstatus	1	0	0	2	1	0
787	IG04	5527	16	group	highstatus	0	1	0	2	0.25	0
788	IG04	5529	16	group	lowstatus	1	0	0	2	1	0
789	IG04	5519	16	group	highstatus	1	0	0	2	0.375	0
790	IG04	5517	16	group	lowstatus	1	0	0	2	1	0
791	IG04	5520	16	group	highstatus	1	0	0	2	0.875	0
792	IG04	5521	16	group	lowstatus	0	0	1	2	1	0.75
793	IG04	5522	16	group	highstatus	0	1	0	2	0.125	0
794	IG04	5524	16	group	lowstatus	1	0	0	2	0.625	0
795	IG04	5528	16	group	highstatus	1	0	0	2	0.75	0
796	IG04	5516	16	group	lowstatus	0	1	0	2	0.625	0
797	IG04	5518	16	group	highstatus	1	0	0	2	0.875	0
798	IG04	5526	16	group	lowstatus	1	0	0	2	1	0
799	IG04	5525	24	group	highstatus	1	0	0	3	1	0
800	IG04	5523	24	group	lowstatus	1	0	0	3	1	0
801	IG04	5527	24	group	highstatus	1	0	0	3	0.5	0
802	IG04	5529	24	group	lowstatus	1	0	0	3	0.875	0
803	IG04	5519	24	group	highstatus	0	1	0	3	0.25	0
804	IG04	5517	24	group	lowstatus	0	0	1	3	1	0.625
805	IG04	5520	24	group	highstatus	1	0	0	3	0.875	0
806	IG04	5521	24	group	lowstatus	1	0	0	3	1	0.625
807	IG04	5522	24	group	highstatus	1	0	0	3	0.5	0
808	IG04	5524	24	group	lowstatus	0	1	0	3	0.5	0
809	IG04	5528	24	group	highstatus	1	0	0	3	1	0
810	IG04	5516	24	group	lowstatus	1	0	0	3	0.875	0
811	IG04	5518	24	group	highstatus	1	0	0	3	0.625	0
812	IG04	5526	24	group	lowstatus	1	0	0	3	1	0
813	IG04	5525	32	group	highstatus	0	1	0	4	0.875	0
814	IG04	5523	32	group	lowstatus	1	0	0	4	0.75	0
815	IG04	5527	32	group	highstatus	1	0	0	4	0.625	0
816	IG04	5529	32	group	lowstatus	0	1	0	4	0.714285714285714	0.125
817	IG04	5519	32	group	highstatus	1	0	0	4	0.625	0
818	IG04	5517	32	group	lowstatus	1	0	0	4	1	0.25
819	IG04	5520	32	group	highstatus	1	0	0	4	1	0
820	IG04	5521	32	group	lowstatus	1	0	0	4	1	0.75
821	IG04	5522	32	group	highstatus	0	1	0	4	0.5	0
822	IG04	5524	32	group	lowstatus	1	0	0	4	1	0
823	IG04	5528	32	group	highstatus	1	0	0	4	1	0
824	IG04	5516	32	group	lowstatus	1	0	0	4	0.625	0
825	IG04	5518	32	group	highstatus	1	0	0	4	1	0
826	IG04	5526	32	group	lowstatus	1	0	0	4	0.875	0
827	IG04	5525	40	group	highstatus	0	0	1	5	1	0.125
828	IG04	5523	40	group	lowstatus	0	1	0	5	0.875	0
829	IG04	5527	40	group	highstatus	0	1	0	5	0.5	0
830	IG04	5529	40	group	lowstatus	1	0	0	5	0.375	0
831	IG04	5519	40	group	highstatus	1	0	0	5	0.75	0
832	IG04	5517	40	group	lowstatus	0	0	1	5	1	0.25
833	IG04	5520	40	group	highstatus	1	0	0	5	1	0
834	IG04	5521	40	group	lowstatus	0	0	1	5	1	0.875
835	IG04	5522	40	group	highstatus	0	1	0	5	0.25	0
836	IG04	5524	40	group	lowstatus	1	0	0	5	0.875	0
837	IG04	5528	40	group	highstatus	1	0	0	5	0.75	0
838	IG04	5516	40	group	lowstatus	1	0	0	5	0.5	0
839	IG04	5518	40	group	highstatus	1	0	0	5	0.875	0
840	IG04	5526	40	group	lowstatus	1	0	0	5	1	0
841	II01	4409	8	individual	highstatus	0	0	1	1	0.428571428571429	0.125
842	II01	4407	8	individual	lowstatus	1	0	0	1	1	0.125
843	II01	4411	8	individual	highstatus	1	0	0	1	0.5	0
844	II01	4413	8	individual	lowstatus	1	0	0	1	1	0
845	II01	4403	8	individual	highstatus	0	1	0	1	0	0
846	II01	4401	8	individual	lowstatus	1	0	0	1	0.857142857142857	0.125
847	II01	4404	8	individual	highstatus	1	0	0	1	0.125	0
848	II01	4405	8	individual	lowstatus	1	0	0	1	0.625	0
849	II01	4406	8	individual	highstatus	0	1	0	1	0.5	0
850	II01	4408	8	individual	lowstatus	0	0	1	1	0.166666666666667	0.25
851	II01	4412	8	individual	highstatus	0	1	0	1	0.125	0
852	II01	4400	8	individual	lowstatus	0	1	0	1	0.625	0
853	II01	4402	8	individual	highstatus	0	1	0	1	0.375	0
854	II01	4410	8	individual	lowstatus	1	0	0	1	1	0.125
855	II01	4409	16	individual	highstatus	0	0	1	2	0.285714285714286	0.125
856	II01	4407	16	individual	lowstatus	0	0	1	2	1	0.5
857	II01	4411	16	individual	highstatus	0	0	1	2	0.333333333333333	0.625
858	II01	4413	16	individual	lowstatus	1	0	0	2	1	0.375
859	II01	4403	16	individual	highstatus	0	1	0	2	0.333333333333333	0.625
860	II01	4401	16	individual	lowstatus	1	0	0	2	0.75	0
861	II01	4404	16	individual	highstatus	0	1	0	2	0	0
862	II01	4405	16	individual	lowstatus	1	0	0	2	0.875	0
863	II01	4406	16	individual	highstatus	0	1	0	2	0.5	0
864	II01	4408	16	individual	lowstatus	1	0	0	2	0.428571428571429	0.125
865	II01	4412	16	individual	highstatus	1	0	0	2	0.375	0
866	II01	4400	16	individual	lowstatus	1	0	0	2	0.75	0.5
867	II01	4402	16	individual	highstatus	0	0	1	2	0	0.5
868	II01	4410	16	individual	lowstatus	1	0	0	2	1	0.25
869	II01	4409	24	individual	highstatus	1	0	0	3	0.333333333333333	0.25
870	II01	4407	24	individual	lowstatus	0	1	0	3	0.714285714285714	0.125
871	II01	4411	24	individual	highstatus	0	0	1	3	0.666666666666667	0.625
872	II01	4413	24	individual	lowstatus	0	1	0	3	0.5	0.5
873	II01	4403	24	individual	highstatus	0	0	1	3	0.166666666666667	0.25
874	II01	4401	24	individual	lowstatus	1	0	0	3	0.75	0
875	II01	4404	24	individual	highstatus	1	0	0	3	0.625	0
876	II01	4405	24	individual	lowstatus	0	0	1	3	0.714285714285714	0.125
877	II01	4406	24	individual	highstatus	1	0	0	3	0.375	0
878	II01	4408	24	individual	lowstatus	0	1	0	3	0.5	0.25
879	II01	4412	24	individual	highstatus	1	0	0	3	0.125	0
880	II01	4400	24	individual	lowstatus	0	0	1	3	0.5	0.75
881	II01	4402	24	individual	highstatus	0	0	1	3	0	0.75
882	II01	4410	24	individual	lowstatus	0	0	1	3	0.857142857142857	0.125
883	II01	4409	32	individual	highstatus	0	0	1	4	0.666666666666667	0.25
884	II01	4407	32	individual	lowstatus	1	0	0	4	0.5	0.25
885	II01	4411	32	individual	highstatus	0	0	1	4	0.5	0.75
886	II01	4413	32	individual	lowstatus	1	0	0	4	0.714285714285714	0.125
887	II01	4403	32	individual	highstatus	0	0	1	4	0.285714285714286	0.125
888	II01	4401	32	individual	lowstatus	1	0	0	4	0.625	0
889	II01	4404	32	individual	highstatus	1	0	0	4	0.375	0
890	II01	4405	32	individual	lowstatus	0	1	0	4	0	0.375
891	II01	4406	32	individual	highstatus	1	0	0	4	0.875	0
892	II01	4408	32	individual	lowstatus	1	0	0	4	0.6	0.375
893	II01	4412	32	individual	highstatus	0	1	0	4	0.5	0
894	II01	4400	32	individual	lowstatus	0	0	1	4	0	0.875
895	II01	4402	32	individual	highstatus	0	0	1	4	1	0.75
896	II01	4410	32	individual	lowstatus	0	1	0	4	0.375	0
897	II01	4409	40	individual	highstatus	0	0	1	5	0.333333333333333	0.25
898	II01	4407	40	individual	lowstatus	0	0	1	5	1	0.5
899	II01	4411	40	individual	highstatus	0	0	1	5	1	0.75
900	II01	4413	40	individual	lowstatus	0	0	1	5	0.5	0.75
901	II01	4403	40	individual	highstatus	0	0	1	5	0.571428571428571	0.125
902	II01	4401	40	individual	lowstatus	0	1	0	5	0.5	0
903	II01	4404	40	individual	highstatus	1	0	0	5	0.5	0.25
904	II01	4405	40	individual	lowstatus	0	0	1	5	0	1
905	II01	4406	40	individual	highstatus	1	0	0	5	0.857142857142857	0.125
906	II01	4408	40	individual	lowstatus	0	0	1	5	0.25	0.5
907	II01	4412	40	individual	highstatus	0	1	0	5	0.125	0
908	II01	4400	40	individual	lowstatus	0	0	1	5	1	0.875
909	II01	4402	40	individual	highstatus	0	0	1	5	0.5	0.75
910	II01	4410	40	individual	lowstatus	0	0	1	5	0.6	0.375
911	II02	4941	8	individual	highstatus	1	0	0	1	0.5	0
912	II02	4939	8	individual	lowstatus	0	1	0	1	0.125	0
913	II02	4943	8	individual	highstatus	1	0	0	1	0.75	0
914	II02	4945	8	individual	lowstatus	1	0	0	1	1	0.375
915	II02	4935	8	individual	highstatus	1	0	0	1	0.25	0
916	II02	4933	8	individual	lowstatus	0	1	0	1	0.75	0
917	II02	4936	8	individual	highstatus	0	1	0	1	0.571428571428571	0.125
918	II02	4937	8	individual	lowstatus	1	0	0	1	1	0
919	II02	4938	8	individual	highstatus	0	1	0	1	0.375	0
920	II02	4940	8	individual	lowstatus	1	0	0	1	1	0
921	II02	4944	8	individual	highstatus	0	0	1	1	0	0.375
922	II02	4932	8	individual	lowstatus	1	0	0	1	0.875	0
923	II02	4934	8	individual	highstatus	1	0	0	1	0.25	0
924	II02	4942	8	individual	lowstatus	1	0	0	1	0.875	0
925	II02	4941	16	individual	highstatus	0	1	0	2	0.625	0
926	II02	4939	16	individual	lowstatus	1	0	0	2	0.625	0
927	II02	4943	16	individual	highstatus	0	1	0	2	0.375	0
928	II02	4945	16	individual	lowstatus	0	0	1	2	0	0.75
929	II02	4935	16	individual	highstatus	0	1	0	2	0.125	0
930	II02	4933	16	individual	lowstatus	0	0	1	2	0.833333333333333	0.25
931	II02	4936	16	individual	highstatus	0	1	0	2	0.2	0.375
932	II02	4937	16	individual	lowstatus	1	0	0	2	1	0
933	II02	4938	16	individual	highstatus	0	1	0	2	0.428571428571429	0.125
934	II02	4940	16	individual	lowstatus	1	0	0	2	0.75	0
935	II02	4944	16	individual	highstatus	0	1	0	2	0	0.375
936	II02	4932	16	individual	lowstatus	1	0	0	2	0.75	0
937	II02	4934	16	individual	highstatus	1	0	0	2	0.625	0
938	II02	4942	16	individual	lowstatus	1	0	0	2	0.857142857142857	0.125
939	II02	4941	24	individual	highstatus	1	0	0	3	0.5	0
940	II02	4939	24	individual	lowstatus	1	0	0	3	0.625	0
941	II02	4943	24	individual	highstatus	1	0	0	3	0.375	0
942	II02	4945	24	individual	lowstatus	0	0	1	3	0.333333333333333	0.625
943	II02	4935	24	individual	highstatus	0	1	0	3	0.25	0
944	II02	4933	24	individual	lowstatus	1	0	0	3	1	0.375
945	II02	4936	24	individual	highstatus	0	1	0	3	0.166666666666667	0.25
946	II02	4937	24	individual	lowstatus	0	0	1	3	0.5	0.25
947	II02	4938	24	individual	highstatus	1	0	0	3	0.4	0.375
948	II02	4940	24	individual	lowstatus	0	0	1	3	0.714285714285714	0.125
949	II02	4944	24	individual	highstatus	0	0	1	3	0	0.5
950	II02	4932	24	individual	lowstatus	1	0	0	3	0.75	0
951	II02	4934	24	individual	highstatus	1	0	0	3	0.375	0
952	II02	4942	24	individual	lowstatus	0	1	0	3	0.75	0
953	II02	4941	32	individual	highstatus	1	0	0	4	0.5	0
954	II02	4939	32	individual	lowstatus	1	0	0	4	0.428571428571429	0.125
955	II02	4943	32	individual	highstatus	0	1	0	4	0.25	0
956	II02	4945	32	individual	lowstatus	0	0	1	4	0.5	0.75
957	II02	4935	32	individual	highstatus	0	0	1	4	0.666666666666667	0.25
958	II02	4933	32	individual	lowstatus	1	0	0	4	1	0.625
959	II02	4936	32	individual	highstatus	0	0	1	4	1	0.75
960	II02	4937	32	individual	lowstatus	1	0	0	4	0.666666666666667	0.25
961	II02	4938	32	individual	highstatus	1	0	0	4	0.4	0.375
962	II02	4940	32	individual	lowstatus	0	0	1	4	1	0.75
963	II02	4944	32	individual	highstatus	0	0	1	4	0.25	0.5
964	II02	4932	32	individual	lowstatus	1	0	0	4	0.5	0
965	II02	4934	32	individual	highstatus	0	1	0	4	0.5	0
966	II02	4942	32	individual	lowstatus	0	0	1	4	0.5	0.5
967	II02	4941	40	individual	highstatus	1	0	0	5	0.5	0
968	II02	4939	40	individual	lowstatus	1	0	0	5	0.8	0.375
969	II02	4943	40	individual	highstatus	0	0	1	5	0.6	0.375
970	II02	4945	40	individual	lowstatus	0	0	1	5	1	0.75
971	II02	4935	40	individual	highstatus	0	0	1	5	0.333333333333333	0.625
972	II02	4933	40	individual	lowstatus	0	0	1	5	0	0.625
973	II02	4936	40	individual	highstatus	1	0	0	5	0.666666666666667	0.625
974	II02	4937	40	individual	lowstatus	0	0	1	5	0	0.5
975	II02	4938	40	individual	highstatus	0	0	1	5	0.428571428571429	0.125
976	II02	4940	40	individual	lowstatus	0	0	1	5	0	1
977	II02	4944	40	individual	highstatus	0	0	1	5	1	0.875
978	II02	4932	40	individual	lowstatus	1	0	0	5	0.375	0
979	II02	4934	40	individual	highstatus	0	1	0	5	0.375	0
980	II02	4942	40	individual	lowstatus	0	0	1	5	0.333333333333333	0.625
981	II03	5497	8	individual	highstatus	0	1	0	1	0	0
982	II03	5495	8	individual	lowstatus	1	0	0	1	1	0.25
983	II03	5499	8	individual	highstatus	0	1	0	1	0.2	0.375
984	II03	5501	8	individual	lowstatus	0	0	1	1	1	0.875
985	II03	5491	8	individual	highstatus	0	1	0	1	0.75	0
986	II03	5489	8	individual	lowstatus	0	1	0	1	0.375	0
987	II03	5492	8	individual	highstatus	1	0	0	1	1	0
988	II03	5493	8	individual	lowstatus	1	0	0	1	0.5	0
989	II03	5494	8	individual	highstatus	1	0	0	1	0.625	0
990	II03	5496	8	individual	lowstatus	1	0	0	1	0.75	0
991	II03	5500	8	individual	highstatus	0	1	0	1	0	0
992	II03	5488	8	individual	lowstatus	0	1	0	1	0.25	0
993	II03	5490	8	individual	highstatus	0	0	1	1	0	0.875
994	II03	5498	8	individual	lowstatus	1	0	0	1	0.5	0
995	II03	5497	16	individual	highstatus	0	0	1	2	0	0.5
996	II03	5495	16	individual	lowstatus	0	0	1	2	0.666666666666667	0.625
997	II03	5499	16	individual	highstatus	0	0	1	2	0	0.625
998	II03	5501	16	individual	lowstatus	0	0	1	2	0	1
999	II03	5491	16	individual	highstatus	0	1	0	2	0	0
1000	II03	5489	16	individual	lowstatus	0	1	0	2	0.375	0
1001	II03	5492	16	individual	highstatus	0	0	1	2	0.5	0.25
1002	II03	5493	16	individual	lowstatus	0	1	0	2	0.625	0
1003	II03	5494	16	individual	highstatus	0	1	0	2	0.375	0
1004	II03	5496	16	individual	lowstatus	0	1	0	2	0.375	0
1005	II03	5500	16	individual	highstatus	0	1	0	2	0	0
1006	II03	5488	16	individual	lowstatus	0	1	0	2	0	0
1007	II03	5490	16	individual	highstatus	0	0	1	2	0	1
1008	II03	5498	16	individual	lowstatus	1	0	0	2	0.875	0
1009	II03	5497	24	individual	highstatus	0	1	0	3	0	0.625
1010	II03	5495	24	individual	lowstatus	0	0	1	3	1	0.75
1011	II03	5499	24	individual	highstatus	0	1	0	3	0	0.5
1012	II03	5501	24	individual	lowstatus	0	0	1	3	0	0.875
1013	II03	5491	24	individual	highstatus	0	1	0	3	0	0
1014	II03	5489	24	individual	lowstatus	0	1	0	3	0.625	0
1015	II03	5492	24	individual	highstatus	0	0	1	3	0	1
1016	II03	5493	24	individual	lowstatus	0	1	0	3	0	0.5
1017	II03	5494	24	individual	highstatus	0	1	0	3	0.25	0
1018	II03	5496	24	individual	lowstatus	0	1	0	3	0	0
1019	II03	5500	24	individual	highstatus	0	1	0	3	0.125	0
1020	II03	5488	24	individual	lowstatus	0	1	0	3	0	0
1021	II03	5490	24	individual	highstatus	0	1	0	3	0	0.75
1022	II03	5498	24	individual	lowstatus	1	0	0	3	0.75	0
1023	II03	5497	32	individual	highstatus	0	0	1	4	0	0.875
1024	II03	5495	32	individual	lowstatus	0	0	1	4	0	1
1025	II03	5499	32	individual	highstatus	0	0	1	4	0.333333333333333	0.625
1026	II03	5501	32	individual	lowstatus	0	0	1	4	0	1
1027	II03	5491	32	individual	highstatus	0	1	0	4	0	0
1028	II03	5489	32	individual	lowstatus	1	0	0	4	0.75	0
1029	II03	5492	32	individual	highstatus	1	0	0	4	0.333333333333333	0.625
1030	II03	5493	32	individual	lowstatus	1	0	0	4	0.333333333333333	0.625
1031	II03	5494	32	individual	highstatus	0	0	1	4	0.333333333333333	0.25
1032	II03	5496	32	individual	lowstatus	0	1	0	4	0.5	0
1033	II03	5500	32	individual	highstatus	0	0	1	4	0.5	0.75
1034	II03	5488	32	individual	lowstatus	0	1	0	4	0	0
1035	II03	5490	32	individual	highstatus	0	0	1	4	0	0.875
1036	II03	5498	32	individual	lowstatus	1	0	0	4	0.75	0
1037	II03	5497	40	individual	highstatus	0	1	0	5	0	0.875
1038	II03	5495	40	individual	lowstatus	1	0	0	5	1	0.75
1039	II03	5499	40	individual	highstatus	0	1	0	5	0	0.75
1040	II03	5501	40	individual	lowstatus	0	0	1	5	0	1
1041	II03	5491	40	individual	highstatus	0	1	0	5	0	0
1042	II03	5489	40	individual	lowstatus	1	0	0	5	1	0
1043	II03	5492	40	individual	highstatus	0	0	1	5	0.5	0.75
1044	II03	5493	40	individual	lowstatus	0	0	1	5	0.5	0.75
1045	II03	5494	40	individual	highstatus	0	0	1	5	0.5	0.75
1046	II03	5496	40	individual	lowstatus	1	0	0	5	0.333333333333333	0.25
1047	II03	5500	40	individual	highstatus	0	0	1	5	0	1
1048	II03	5488	40	individual	lowstatus	0	1	0	5	0	0
1049	II03	5490	40	individual	highstatus	0	0	1	5	0	1
1050	II03	5498	40	individual	lowstatus	1	0	0	5	1	0
1051	II04	5325	8	individual	highstatus	1	0	0	1	0.5	0
1052	II04	5323	8	individual	lowstatus	0	1	0	1	0.375	0
1053	II04	5327	8	individual	highstatus	0	0	1	1	0	1
1054	II04	5329	8	individual	lowstatus	1	0	0	1	0.375	0
1055	II04	5319	8	individual	highstatus	1	0	0	1	0.625	0
1056	II04	5317	8	individual	lowstatus	1	0	0	1	1	0
1057	II04	5320	8	individual	highstatus	0	1	0	1	0.125	0
1058	II04	5321	8	individual	lowstatus	0	0	1	1	0.666666666666667	0.625
1059	II04	5322	8	individual	highstatus	0	1	0	1	0.125	0
1060	II04	5324	8	individual	lowstatus	0	0	1	1	0	1
1061	II04	5328	8	individual	highstatus	0	1	0	1	0	0
1062	II04	5316	8	individual	lowstatus	1	0	0	1	0.625	0
1063	II04	5318	8	individual	highstatus	0	1	0	1	0.333333333333333	0.25
1064	II04	5326	8	individual	lowstatus	1	0	0	1	0.75	0
1065	II04	5325	16	individual	highstatus	0	1	0	2	0.5	0
1066	II04	5323	16	individual	lowstatus	0	1	0	2	0.5	0
1067	II04	5327	16	individual	highstatus	0	0	1	2	0	1
1068	II04	5329	16	individual	lowstatus	0	1	0	2	0.25	0
1069	II04	5319	16	individual	highstatus	1	0	0	2	0.625	0
1070	II04	5317	16	individual	lowstatus	0	0	1	2	1	0.5
1071	II04	5320	16	individual	highstatus	0	1	0	2	0.428571428571429	0.125
1072	II04	5321	16	individual	lowstatus	0	0	1	2	0	0.75
1073	II04	5322	16	individual	highstatus	0	0	1	2	0.5	0.5
1074	II04	5324	16	individual	lowstatus	0	0	1	2	0	1
1075	II04	5328	16	individual	highstatus	0	1	0	2	0	0
1076	II04	5316	16	individual	lowstatus	0	1	0	2	0.375	0
1077	II04	5318	16	individual	highstatus	0	1	0	2	0.6	0.375
1078	II04	5326	16	individual	lowstatus	1	0	0	2	0.75	0
1079	II04	5325	24	individual	highstatus	1	0	0	3	0.375	0
1080	II04	5323	24	individual	lowstatus	0	1	0	3	0.875	0
1081	II04	5327	24	individual	highstatus	0	0	1	3	0	1
1082	II04	5329	24	individual	lowstatus	1	0	0	3	0.625	0
1083	II04	5319	24	individual	highstatus	0	0	1	3	0.166666666666667	0.25
1084	II04	5317	24	individual	lowstatus	0	0	1	3	1	0.625
1085	II04	5320	24	individual	highstatus	0	1	0	3	0	0.25
1086	II04	5321	24	individual	lowstatus	0	1	0	3	0	0.875
1087	II04	5322	24	individual	highstatus	0	0	1	3	0	0.75
1088	II04	5324	24	individual	lowstatus	0	0	1	3	0	1
1089	II04	5328	24	individual	highstatus	0	0	1	3	0	0.75
1090	II04	5316	24	individual	lowstatus	0	0	1	3	0.666666666666667	0.25
1091	II04	5318	24	individual	highstatus	0	1	0	3	0.666666666666667	0.25
1092	II04	5326	24	individual	lowstatus	1	0	0	3	0.75	0.5
1093	II04	5325	32	individual	highstatus	0	0	1	4	0	0.25
1094	II04	5323	32	individual	lowstatus	0	1	0	4	0.875	0
1095	II04	5327	32	individual	highstatus	0	0	1	4	1	0.875
1096	II04	5329	32	individual	lowstatus	0	1	0	4	0.25	0
1097	II04	5319	32	individual	highstatus	0	0	1	4	0.2	0.375
1098	II04	5317	32	individual	lowstatus	1	0	0	4	1	0.75
1099	II04	5320	32	individual	highstatus	0	1	0	4	0.428571428571429	0.125
1100	II04	5321	32	individual	lowstatus	1	0	0	4	0.5	0.75
1101	II04	5322	32	individual	highstatus	0	1	0	4	0	0.875
1102	II04	5324	32	individual	lowstatus	0	0	1	4	0	0.875
1103	II04	5328	32	individual	highstatus	0	1	0	4	0	0.625
1104	II04	5316	32	individual	lowstatus	0	1	0	4	0.166666666666667	0.25
1105	II04	5318	32	individual	highstatus	0	0	1	4	0.6	0.375
1106	II04	5326	32	individual	lowstatus	1	0	0	4	0.5	0.5
1107	II04	5325	40	individual	highstatus	0	0	1	5	0	1
1108	II04	5323	40	individual	lowstatus	0	1	0	5	0.5	0
1109	II04	5327	40	individual	highstatus	0	0	1	5	0	1
1110	II04	5329	40	individual	lowstatus	0	1	0	5	0.375	0
1111	II04	5319	40	individual	highstatus	0	1	0	5	0	0.625
1112	II04	5317	40	individual	lowstatus	0	0	1	5	0	1
1113	II04	5320	40	individual	highstatus	0	0	1	5	0.25	0.5
1114	II04	5321	40	individual	lowstatus	0	0	1	5	1	0.875
1115	II04	5322	40	individual	highstatus	0	0	1	5	0	1
1116	II04	5324	40	individual	lowstatus	0	0	1	5	0	1
1117	II04	5328	40	individual	highstatus	0	0	1	5	0	1
1118	II04	5316	40	individual	lowstatus	0	0	1	5	1	0.875
1119	II04	5318	40	individual	highstatus	0	1	0	5	0.2	0.375
1120	II04	5326	40	individual	lowstatus	0	1	0	5	0	0.5
